# Supplementary material for: Flavokavain B from the rhizome of Alpinia mutica Roxb
Source: Acta Crystallogr Sect E Struct Rep Online. 2010 Oct 20;66(Pt 11):o2866. doi: 10.1107/S1600536810041395 (PMC3009113; doi:10.1107/S1600536810041395)
Supplement: Supplementary file 1 [file e-66-o2866-sup1.cif]

##############################################################################
###                                                                        ###
###        Electronic paper (Acta Crystallographica Section E)             ###
###                                                                        ###
##############################################################################
#                                                                            #
# This CIF contains the data in a paper accepted for publication in Acta     #
# Crystallographica Section E. It conforms to the requirements of Notes      #
# for Authors for Section E, and has been peer reviewed under the auspices   #
# of the IUCr Commission on Journals.                                        #
#                                                                            #
# Full details of the Crystallographic Information File format               #
# are given in the paper "The Crystallographic Information File (CIF):       #
# a New Standard Archive File for Crystallography" by S. R. Hall, F. H.      #
# Allen and I. D. Brown [Acta Cryst. (1991), A47, 655-685].                  #
#                                                                            #
# The current version of the core CIF dictionary is obtainable from          #
# ftp://ftp.iucr.org/pub/cif_core.dic. The current version number is 2.4.    #
#                                                                            #
# Software is freely available for graphical display of the structure(s) in  #
# this CIF.  For information consult the CIF home page http://www.iucr.org/  #
# cif/home.html                                                              #
#                                                                            #
# This file may be used for bona fide research purposes within the           #
# scientific community so long as proper attribution is given to the journal # 
# article from which it was obtained.                                        #
#                                                                            #
##############################################################################
                                             
data_global
_audit_creation_method     SHELXL-97
_journal_date_recd_electronic     2010-09-23
_journal_date_accepted     2010-10-14
_journal_name_full     'Acta Crystallographica, Section E'
_journal_year     2010
_journal_volume     66
_journal_issue     11
_journal_page_first     o2866
_journal_page_last     o2866
_journal_paper_category     QO
_journal_coeditor_code     FL2321
_publ_contact_author
;
     Dr. Seik Weng Ng
     Department of Chemistry
     University of Malaya
     50603 Kuala Lumpur
     Malaysia
;
_publ_contact_author_email     seikweng@um.edu.my
_publ_contact_author_fax     '03 7967 4193'
_publ_contact_author_phone     '03 7967 6778'
_publ_section_title
;
Flavokavain B from the rhizome of <i>Alpinia mutica</i> Roxb
;
loop_
    _publ_author_name
    _publ_author_address
    'Sirat, Hasnah Mohd'
;
    Department of Chemistry
    Universiti Teknologi Malaysia
    81310 Skudai
    Malaysia
;
    'Jani, Nor Akmalazura'
;
    Department of Chemistry
    Universiti Teknologi Malaysia
    81310 Skudai
    Malaysia
;
    'Hazni, Hazrina'
;
     Department of Chemistry
     University of Malaya
     50603 Kuala Lumpur
     Malaysia
;
    'Awang, Khalijah'
;
     Department of Chemistry
     University of Malaya
     50603 Kuala Lumpur
     Malaysia
;
    'Ng, Seik Weng'
;
     Department of Chemistry
     University of Malaya
     50603 Kuala Lumpur
     Malaysia
;
_publ_section_synopsis     .
data_I
_audit_creation_method     SHELXL-97
_chemical_name_systematic
;
(<i>E</i>)-1-(2-Hydroxy-4,6-dimethoxyphenyl)-3-phenylprop-2-en-1-one
;
_chemical_name_common     ?
_chemical_formula_moiety     'C17 H16 O4'
_chemical_formula_sum     'C17 H16 O4'
_chemical_formula_iupac     'C17 H16 O4'
_chemical_formula_weight     284.30
_chemical_melting_point     ?
_symmetry_cell_setting     orthorhombic
_symmetry_space_group_name_H-M     'P 21 21 21'
_symmetry_space_group_name_Hall     'P 2ac 2ab'
loop_
    _symmetry_equiv_pos_as_xyz
    'x, y, z'
    '-x+1/2, -y, z+1/2'
    '-x, y+1/2, -z+1/2'
    'x+1/2, -y+1/2, -z'
_cell_length_a     4.9668(10)
_cell_length_b     12.305(3)
_cell_length_c     22.552(5)
_cell_angle_alpha     90.00
_cell_angle_beta     90.00
_cell_angle_gamma     90.00
_cell_volume     1378.3(5)
_cell_formula_units_Z     4
_cell_measurement_reflns_used     1135
_cell_measurement_theta_min     3.2
_cell_measurement_theta_max     21.7
_cell_measurement_temperature     100(2)
_exptl_crystal_description     Prism
_exptl_crystal_colour     'Faint yellow'
_exptl_crystal_size_max     0.40
_exptl_crystal_size_mid     0.10
_exptl_crystal_size_min     0.05
_exptl_crystal_density_diffrn     1.370
_exptl_crystal_density_meas     ?
_exptl_crystal_density_method     'not measured'
_exptl_crystal_F_000     600
_exptl_absorpt_coefficient_mu     0.097
_exptl_absorpt_correction_type     none
_diffrn_ambient_temperature     100(2)
_diffrn_radiation_type     MoK\a
_diffrn_radiation_wavelength     0.71073
_diffrn_radiation_source     'fine-focus sealed tube'
_diffrn_radiation_monochromator     graphite
_diffrn_measurement_device_type     'Bruker SMART APEX diffractometer'
_diffrn_measurement_method     '\w scans'
_diffrn_detector_area_resol_mean     ?
_diffrn_reflns_number     10723
_diffrn_reflns_av_R_equivalents     0.0886
_diffrn_reflns_av_sigmaI/netI     0.0530
_diffrn_reflns_theta_min     1.81
_diffrn_reflns_theta_max     24.98
_diffrn_reflns_theta_full     24.98
_diffrn_measured_fraction_theta_max     1.000
_diffrn_measured_fraction_theta_full     1.000
_diffrn_reflns_limit_h_min     -5
_diffrn_reflns_limit_h_max     5
_diffrn_reflns_limit_k_min     -14
_diffrn_reflns_limit_k_max     14
_diffrn_reflns_limit_l_min     -26
_diffrn_reflns_limit_l_max     25
_diffrn_standards_number     0
_diffrn_standards_interval_count     0
_diffrn_standards_interval_time     0
_diffrn_standards_decay_%     0
_reflns_number_total     1449
_reflns_number_gt     1162
_reflns_threshold_expression     I>2\s(I)
_refine_ls_structure_factor_coef     Fsqd
_refine_ls_matrix_type     full
_refine_ls_R_factor_all     0.0690
_refine_ls_R_factor_gt     0.0488
_refine_ls_wR_factor_gt     0.1163
_refine_ls_wR_factor_ref     0.1279
_refine_ls_goodness_of_fit_ref     1.089
_refine_ls_restrained_S_all     1.089
_refine_ls_number_reflns     1449
_refine_ls_number_parameters     197
_refine_ls_number_restraints     1
_refine_ls_hydrogen_treatment     mixed
_refine_ls_weighting_scheme     calc
_refine_ls_weighting_details
         'calc w=1/[\s^2^(Fo^2^)+(0.0736P)^2^+0.0210P] where P=(Fo^2^+2Fc^2^)/3'
_atom_sites_solution_hydrogens     geom
_atom_sites_solution_primary     direct
_atom_sites_solution_secondary     difmap
_refine_ls_shift/su_max     0.001
_refine_ls_shift/su_mean     0.001
_refine_diff_density_max     0.202
_refine_diff_density_min     -0.265
_refine_ls_extinction_method     SHELXL
_refine_ls_extinction_coef     0.026(5)
_refine_ls_extinction_expression
                                  'Fc^*^=kFc[1+0.001xFc^2^\l^3^/sin(2\q)]^-1/4^'
loop_
    _atom_type_symbol
    _atom_type_description
    _atom_type_scat_dispersion_real
    _atom_type_scat_dispersion_imag
    _atom_type_scat_source
    'C' 'C' 0.0033 0.0000
                         'International Tables Vol C Tables 4.2.6.8 and 6.1.1.4'
    'H' 'H' 0.0000 0.0000
                         'International Tables Vol C Tables 4.2.6.8 and 6.1.1.4'
    'O' 'O' 0.0106 0.0000
                         'International Tables Vol C Tables 4.2.6.8 and 6.1.1.4'
_computing_data_collection     'APEX2 (Bruker, 2009)'
_computing_cell_refinement     'SAINT (Bruker, 2009)'
_computing_data_reduction     'SAINT (Bruker, 2009)'
_computing_structure_solution     'SHELXS-97 (Sheldrick, 2008)'
_computing_structure_refinement     'SHELXL-97 (Sheldrick, 2008)'
_computing_molecular_graphics     'X-Seed (Barbour, 2001)'
_computing_publication_material     'publCIF (Westrip, 2010)'
loop_
    _atom_site_type_symbol
    _atom_site_label
    _atom_site_fract_x
    _atom_site_fract_y
    _atom_site_fract_z
    _atom_site_U_iso_or_equiv
    _atom_site_adp_type
    _atom_site_calc_flag
    _atom_site_refinement_flags
    _atom_site_occupancy
    _atom_site_disorder_assembly
    _atom_site_disorder_group
    O O1 0.5688(6) 0.96830(19) 0.22125(11) 0.0250(7) Uani d . 1 . .
    O O2 0.3291(6) 0.9379(2) 0.12751(11) 0.0260(7) Uani d D 1 . .
    H H2 0.440(7) 0.958(4) 0.1541(14) 0.048(15) Uiso d D 1 . .
    O O3 -0.3912(5) 0.68445(19) 0.12028(10) 0.0245(7) Uani d . 1 . .
    O O4 0.0995(6) 0.72577(18) 0.29718(11) 0.0272(7) Uani d . 1 . .
    C C1 0.7327(8) 0.9257(3) 0.40417(17) 0.0228(9) Uani d . 1 . .
    C C2 0.5796(9) 0.8616(3) 0.44201(16) 0.0283(10) Uani d . 1 . .
    H H2A 0.4369 0.8191 0.4262 0.034 Uiso calc R 1 . .
    C C3 0.6311(10) 0.8586(3) 0.50210(18) 0.0349(10) Uani d . 1 . .
    H H3 0.5230 0.8150 0.5274 0.042 Uiso calc R 1 . .
    C C4 0.8406(9) 0.9191(3) 0.52537(17) 0.0323(11) Uani d . 1 . .
    H H4 0.8762 0.9177 0.5668 0.039 Uiso calc R 1 . .
    C C5 0.9976(9) 0.9815(3) 0.48823(18) 0.0310(10) Uani d . 1 . .
    H H5 1.1418 1.0229 0.5042 0.037 Uiso calc R 1 . .
    C C6 0.9476(9) 0.9846(3) 0.42798(17) 0.0279(10) Uani d . 1 . .
    H H6 1.0594 1.0267 0.4027 0.034 Uiso calc R 1 . .
    C C7 0.6751(8) 0.9328(3) 0.34039(17) 0.0257(9) Uani d . 1 . .
    H H7 0.7994 0.9723 0.3167 0.031 Uiso calc R 1 . .
    C C8 0.4658(8) 0.8891(3) 0.31275(16) 0.0256(9) Uani d . 1 . .
    H H8 0.3381 0.8493 0.3354 0.031 Uiso calc R 1 . .
    C C9 0.4237(8) 0.8998(3) 0.24859(16) 0.0230(9) Uani d . 1 . .
    C C10 0.2169(8) 0.8393(3) 0.21647(16) 0.0196(8) Uani d . 1 . .
    C C11 0.1737(8) 0.8639(3) 0.15591(16) 0.0208(9) Uani d . 1 . .
    C C12 -0.0285(8) 0.8174(3) 0.12220(16) 0.0230(9) Uani d . 1 . .
    H H12 -0.0586 0.8392 0.0823 0.028 Uiso calc R 1 . .
    C C13 -0.1857(8) 0.7377(3) 0.14850(16) 0.0213(9) Uani d . 1 . .
    C C14 -0.1454(8) 0.7058(3) 0.20702(16) 0.0221(8) Uani d . 1 . .
    H H14 -0.2544 0.6504 0.2238 0.027 Uiso calc R 1 . .
    C C15 0.0513(8) 0.7543(3) 0.24038(15) 0.0211(9) Uani d . 1 . .
    C C16 -0.0619(9) 0.6404(3) 0.32205(16) 0.0298(10) Uani d . 1 . .
    H H16A -0.0115 0.6292 0.3636 0.045 Uiso calc R 1 . .
    H H16B -0.0320 0.5731 0.2998 0.045 Uiso calc R 1 . .
    H H16C -0.2525 0.6606 0.3197 0.045 Uiso calc R 1 . .
    C C17 -0.4398(9) 0.7113(3) 0.05989(15) 0.0287(10) Uani d . 1 . .
    H H17A -0.5907 0.6679 0.0449 0.043 Uiso calc R 1 . .
    H H17B -0.2783 0.6957 0.0364 0.043 Uiso calc R 1 . .
    H H17C -0.4839 0.7887 0.0567 0.043 Uiso calc R 1 . .
loop_
    _atom_site_aniso_label
    _atom_site_aniso_U_11
    _atom_site_aniso_U_22
    _atom_site_aniso_U_33
    _atom_site_aniso_U_12
    _atom_site_aniso_U_13
    _atom_site_aniso_U_23
    O1 0.0269(15) 0.0177(12) 0.0304(15) -0.0032(12) 0.0027(13) 0.0014(11)
    O2 0.0313(17) 0.0199(13) 0.0266(16) -0.0038(13) 0.0000(14) 0.0034(12)
    O3 0.0254(15) 0.0218(13) 0.0263(14) -0.0010(12) -0.0042(13) -0.0008(11)
    O4 0.0393(17) 0.0180(12) 0.0243(14) -0.0075(13) -0.0017(13) 0.0058(11)
    C1 0.026(2) 0.0154(19) 0.027(2) 0.0059(17) -0.0030(18) -0.0031(16)
    C2 0.031(2) 0.0254(19) 0.028(2) -0.006(2) -0.002(2) -0.0019(17)
    C3 0.038(3) 0.037(2) 0.030(2) -0.006(2) 0.001(2) 0.0001(19)
    C4 0.044(3) 0.026(2) 0.027(2) 0.001(2) -0.006(2) 0.0006(17)
    C5 0.035(3) 0.021(2) 0.037(2) -0.0020(19) -0.006(2) -0.0040(17)
    C6 0.032(2) 0.0211(19) 0.031(2) -0.0026(19) -0.0017(19) 0.0021(17)
    C7 0.028(2) 0.0173(18) 0.032(2) -0.0015(18) 0.005(2) 0.0007(17)
    C8 0.030(2) 0.0205(19) 0.026(2) -0.0034(17) -0.0005(19) -0.0006(16)
    C9 0.024(2) 0.0154(16) 0.029(2) 0.0021(17) 0.0054(19) -0.0024(16)
    C10 0.022(2) 0.0140(17) 0.023(2) 0.0009(15) 0.0026(17) -0.0038(15)
    C11 0.025(2) 0.0115(17) 0.025(2) 0.0016(16) 0.0052(18) 0.0015(15)
    C12 0.030(2) 0.0202(19) 0.0191(19) 0.0022(17) -0.0020(18) -0.0002(15)
    C13 0.024(2) 0.0159(17) 0.025(2) 0.0029(16) -0.0010(17) -0.0036(15)
    C14 0.022(2) 0.0158(16) 0.029(2) 0.0009(16) 0.0002(18) 0.0005(15)
    C15 0.030(2) 0.0139(16) 0.0197(18) 0.0015(16) 0.0000(18) -0.0011(14)
    C16 0.043(3) 0.0207(18) 0.026(2) -0.0075(19) -0.002(2) 0.0089(16)
    C17 0.036(3) 0.027(2) 0.024(2) -0.001(2) -0.001(2) -0.0043(16)
loop_
    _geom_bond_atom_site_label_1
    _geom_bond_atom_site_label_2
    _geom_bond_site_symmetry_2
    _geom_bond_distance
    _geom_bond_publ_flag
    O1 C9 . 1.269(4) ?
    O2 C11 . 1.354(4) ?
    O2 H2 . 0.850(10)
                    ?
    O3 C13 . 1.370(5) ?
    O3 C17 . 1.422(4) ?
    O4 C15 . 1.349(4) ?
    O4 C16 . 1.436(4) ?
    C1 C2 . 1.389(5) ?
    C1 C6 . 1.397(5) ?
    C1 C7 . 1.469(5) ?
    C2 C3 . 1.380(5) ?
    C2 H2A . 0.9500 ?
    C3 C4 . 1.383(6) ?
    C3 H3 . 0.9500 ?
    C4 C5 . 1.378(6) ?
    C4 H4 . 0.9500 ?
    C5 C6 . 1.382(5) ?
    C5 H5 . 0.9500 ?
    C6 H6 . 0.9500 ?
    C7 C8 . 1.326(5) ?
    C7 H7 . 0.9500 ?
    C8 C9 . 1.468(5) ?
    C8 H8 . 0.9500 ?
    C9 C10 . 1.461(5) ?
    C10 C11 . 1.415(5) ?
    C10 C15 . 1.436(5) ?
    C11 C12 . 1.384(5) ?
    C12 C13 . 1.386(5) ?
    C12 H12 . 0.9500 ?
    C13 C14 . 1.391(5) ?
    C14 C15 . 1.370(5) ?
    C14 H14 . 0.9500 ?
    C16 H16A . 0.9800 ?
    C16 H16B . 0.9800 ?
    C16 H16C . 0.9800 ?
    C17 H17A . 0.9800 ?
    C17 H17B . 0.9800 ?
    C17 H17C . 0.9800 ?
loop_
    _geom_angle_atom_site_label_1
    _geom_angle_atom_site_label_2
    _geom_angle_atom_site_label_3
    _geom_angle_site_symmetry_1
    _geom_angle_site_symmetry_3
    _geom_angle
    _geom_angle_publ_flag
    C11 O2 H2 . . 103(3) ?
    C13 O3 C17 . . 117.4(3) ?
    C15 O4 C16 . . 117.5(3) ?
    C2 C1 C6 . . 118.5(4) ?
    C2 C1 C7 . . 121.9(4) ?
    C6 C1 C7 . . 119.6(4) ?
    C3 C2 C1 . . 121.1(4) ?
    C3 C2 H2A . . 119.4 ?
    C1 C2 H2A . . 119.4 ?
    C2 C3 C4 . . 119.8(4) ?
    C2 C3 H3 . . 120.1 ?
    C4 C3 H3 . . 120.1 ?
    C5 C4 C3 . . 119.7(4) ?
    C5 C4 H4 . . 120.2 ?
    C3 C4 H4 . . 120.2 ?
    C4 C5 C6 . . 120.7(4) ?
    C4 C5 H5 . . 119.6 ?
    C6 C5 H5 . . 119.6 ?
    C5 C6 C1 . . 120.1(4) ?
    C5 C6 H6 . . 120.0 ?
    C1 C6 H6 . . 120.0 ?
    C8 C7 C1 . . 126.1(4) ?
    C8 C7 H7 . . 117.0 ?
    C1 C7 H7 . . 117.0 ?
    C7 C8 C9 . . 122.6(4) ?
    C7 C8 H8 . . 118.7 ?
    C9 C8 H8 . . 118.7 ?
    O1 C9 C10 . . 119.8(3) ?
    O1 C9 C8 . . 117.2(4) ?
    C10 C9 C8 . . 122.9(3) ?
    C11 C10 C15 . . 115.5(3) ?
    C11 C10 C9 . . 118.4(3) ?
    C15 C10 C9 . . 126.0(3) ?
    O2 C11 C12 . . 115.6(3) ?
    O2 C11 C10 . . 120.9(4) ?
    C12 C11 C10 . . 123.5(3) ?
    C11 C12 C13 . . 117.8(3) ?
    C11 C12 H12 . . 121.1 ?
    C13 C12 H12 . . 121.1 ?
    O3 C13 C12 . . 124.0(3) ?
    O3 C13 C14 . . 114.4(3) ?
    C12 C13 C14 . . 121.6(4) ?
    C15 C14 C13 . . 120.0(4) ?
    C15 C14 H14 . . 120.0 ?
    C13 C14 H14 . . 120.0 ?
    O4 C15 C14 . . 122.3(3) ?
    O4 C15 C10 . . 116.4(3) ?
    C14 C15 C10 . . 121.3(3) ?
    O4 C16 H16A . . 109.5 ?
    O4 C16 H16B . . 109.5 ?
    H16A C16 H16B . . 109.5 ?
    O4 C16 H16C . . 109.5 ?
    H16A C16 H16C . . 109.5 ?
    H16B C16 H16C . . 109.5 ?
    O3 C17 H17A . . 109.5 ?
    O3 C17 H17B . . 109.5 ?
    H17A C17 H17B . . 109.5 ?
    O3 C17 H17C . . 109.5 ?
    H17A C17 H17C . . 109.5 ?
    H17B C17 H17C . . 109.5 ?
loop_
    _geom_torsion_atom_site_label_1
    _geom_torsion_atom_site_label_2
    _geom_torsion_atom_site_label_3
    _geom_torsion_atom_site_label_4
    _geom_torsion_site_symmetry_1
    _geom_torsion_site_symmetry_2
    _geom_torsion_site_symmetry_3
    _geom_torsion_site_symmetry_4
    _geom_torsion
    _geom_torsion_publ_flag
    C6 C1 C2 C3 . . . . 2.3(6) ?
    C7 C1 C2 C3 . . . . -177.9(4) ?
    C1 C2 C3 C4 . . . . -0.8(6) ?
    C2 C3 C4 C5 . . . . -0.4(6) ?
    C3 C4 C5 C6 . . . . 0.2(6) ?
    C4 C5 C6 C1 . . . . 1.3(6) ?
    C2 C1 C6 C5 . . . . -2.5(6) ?
    C7 C1 C6 C5 . . . . 177.7(4) ?
    C2 C1 C7 C8 . . . . 6.2(6) ?
    C6 C1 C7 C8 . . . . -173.9(4) ?
    C1 C7 C8 C9 . . . . -179.8(4) ?
    C7 C8 C9 O1 . . . . -12.0(5) ?
    C7 C8 C9 C10 . . . . 170.8(4) ?
    O1 C9 C10 C11 . . . . -3.8(5) ?
    C8 C9 C10 C11 . . . . 173.4(3) ?
    O1 C9 C10 C15 . . . . 175.3(3) ?
    C8 C9 C10 C15 . . . . -7.5(6) ?
    C15 C10 C11 O2 . . . . -175.9(3) ?
    C9 C10 C11 O2 . . . . 3.3(5) ?
    C15 C10 C11 C12 . . . . 5.5(5) ?
    C9 C10 C11 C12 . . . . -175.4(3) ?
    O2 C11 C12 C13 . . . . 177.2(3) ?
    C10 C11 C12 C13 . . . . -4.0(5) ?
    C17 O3 C13 C12 . . . . 1.6(5) ?
    C17 O3 C13 C14 . . . . -178.6(3) ?
    C11 C12 C13 O3 . . . . -179.6(3) ?
    C11 C12 C13 C14 . . . . 0.7(5) ?
    O3 C13 C14 C15 . . . . -178.9(3) ?
    C12 C13 C14 C15 . . . . 0.8(6) ?
    C16 O4 C15 C14 . . . . 0.8(5) ?
    C16 O4 C15 C10 . . . . -179.6(3) ?
    C13 C14 C15 O4 . . . . -179.6(3) ?
    C13 C14 C15 C10 . . . . 0.9(6) ?
    C11 C10 C15 O4 . . . . 176.6(3) ?
    C9 C10 C15 O4 . . . . -2.5(5) ?
    C11 C10 C15 C14 . . . . -3.8(5) ?
    C9 C10 C15 C14 . . . . 177.1(4) ?
loop_
    _geom_hbond_atom_site_label_D
    _geom_hbond_atom_site_label_H
    _geom_hbond_atom_site_label_A
    _geom_hbond_site_symmetry_A
    _geom_hbond_distance_DH
    _geom_hbond_distance_HA
    _geom_hbond_distance_DA
    _geom_hbond_angle_DHA
    _geom_hbond_publ_flag
    O2 H2 O1 . 0.850(10)
                       1.65(2) 2.455(4) 157(4) yes
