# Supplementary material for: Flavokavain B from the rhizome of Alpinia mutica Roxb
Source: Acta Crystallogr Sect E Struct Rep Online. 2010 Oct 20;66(Pt 11):o2866. doi: 10.1107/S1600536810041395 (PMC3009113; doi:10.1107/S1600536810041395)
Supplement: Supplementary file 2 [file e-66-o2866-Isup2.hkl]

# 
# h,k,l, Fc-squared, Fo-squared, sigma(Fo-squared) and status flag 
# 
data_I
_shelx_title '  P212121' 
_shelx_refln_list_code          4 
_shelx_F_calc_maximum      116.12 
_exptl_crystal_F_000       600.00 
_reflns_d_resolution_high  0.8415 
 
loop_ 
 _symmetry_equiv_pos_as_xyz 
 'x, y, z' 
 '-x+1/2, -y, z+1/2' 
 '-x, y+1/2, -z+1/2' 
 'x+1/2, -y+1/2, -z' 
 
_cell_length_a     4.9668 
_cell_length_b    12.3051 
_cell_length_c    22.5519 
_cell_angle_alpha  90.000 
_cell_angle_beta   90.000 
_cell_angle_gamma  90.000 
 
_shelx_F_squared_multiplier     1.000 
 
loop_ 
 _refln_index_h 
 _refln_index_k 
 _refln_index_l 
 _refln_F_squared_calc 
 _refln_F_squared_meas 
 _refln_F_squared_sigma 
 _refln_observed_status 
   2   0   0     2386.13     2164.61     69.10 o 
   4   0   0      167.07      166.35     21.28 o 
   1   1   0       21.11       23.92      3.28 o 
   2   1   0      943.72      843.04     23.40 o 
   3   1   0       43.64       46.71      6.17 o 
   4   1   0       99.18      102.23     13.13 o 
   5   1   0       35.36       26.32     16.29 o 
   0   2   0      814.12      721.29     24.21 o 
   1   2   0     3450.93     3179.77     75.32 o 
   2   2   0       13.29       12.45      4.50 o 
   3   2   0        1.24        8.53      5.29 o 
   4   2   0      165.53      181.99     13.58 o 
   5   2   0       55.26       84.07     19.69 o 
   1   3   0     3839.12     3806.37     82.83 o 
   2   3   0      862.43      744.11     35.93 o 
   3   3   0      116.93      106.26     12.68 o 
   4   3   0      639.74      699.89     25.58 o 
   5   3   0       63.62       85.24     16.06 o 
   0   4   0       28.42       28.86      6.50 o 
   1   4   0     1791.87     1735.45     43.91 o 
   2   4   0      562.67      535.34     18.38 o 
   3   4   0       19.60       22.67      6.93 o 
   4   4   0        7.06       28.34      8.41 o 
   5   4   0       25.31       41.81     14.30 o 
   1   5   0      556.91      554.87     17.07 o 
   2   5   0      244.52      274.68     12.91 o 
   3   5   0      317.05      299.46     13.92 o 
   4   5   0      888.50      946.43     35.46 o 
   5   5   0      182.16      206.17     28.02 o 
   0   6   0        0.00        5.30      6.58 o 
   1   6   0      428.26      443.41     15.52 o 
   2   6   0      505.96      475.08     18.88 o 
   3   6   0     1260.50     1120.62     34.14 o 
   4   6   0       12.85       13.51      9.50 o 
   5   6   0       50.52       51.89     14.08 o 
   1   7   0       64.65       76.93      8.04 o 
   2   7   0      154.06      178.82     11.75 o 
   3   7   0      438.06      462.57     20.78 o 
   4   7   0        0.03        2.79     11.68 o 
   5   7   0        0.31       23.07     14.44 o 
   0   8   0       12.66       12.83     10.51 o 
   1   8   0      119.92      138.47     10.52 o 
   2   8   0      685.63      620.81     21.81 o 
   3   8   0       43.99       44.94      9.13 o 
   4   8   0       29.29       27.17     12.68 o 
   1   9   0        1.16        1.52      6.21 o 
   2   9   0      347.43      359.51     24.70 o 
   3   9   0       11.52       26.55     11.23 o 
   4   9   0       21.98        9.39     16.54 o 
   0  10   0      144.22      149.10     17.26 o 
   1  10   0      452.70      443.23     21.78 o 
   2  10   0      295.96      279.22     20.70 o 
   3  10   0        0.02        1.16     14.38 o 
   4  10   0        0.02      -10.17     10.62 o 
   1  11   0       12.65        9.22      5.50 o 
   2  11   0       12.36        0.85      6.21 o 
   3  11   0      235.48      230.06     18.17 o 
   0  12   0        9.20        9.68     11.59 o 
   1  12   0      384.88      392.77     23.20 o 
   2  12   0      100.22      104.00     11.59 o 
   3  12   0       52.73       43.71     11.35 o 
   1  13   0       53.32       64.08     11.65 o 
   2  13   0       52.96       43.77     11.06 o 
   0  14   0      106.90       62.23     57.71 o 
   1  14   0       17.27        4.98     11.57 o 
   1   0   1        7.11        0.64      3.18 o 
   2   0   1       16.24       18.56      3.82 o 
   3   0   1        2.97        9.52      5.12 o 
   4   0   1      229.53      253.70     20.37 o 
   5   0   1       82.73       75.42     15.33 o 
   0   1   1      261.27      236.90      6.18 o 
   1   1   1       45.54       38.70      2.63 o 
   2   1   1       49.47       48.97      3.79 o 
   3   1   1       17.37       17.44      3.41 o 
   4   1   1       42.92       41.94      7.25 o 
   5   1   1       51.30       56.79     16.81 o 
   0   2   1     6061.08     6849.41    145.64 o 
   1   2   1    13484.38    15313.75    240.50 o 
   2   2   1       58.98       55.98      4.42 o 
   3   2   1      373.14      372.32     10.48 o 
   4   2   1      137.98      157.83      9.61 o 
   5   2   1       92.91       98.91     13.03 o 
   0   3   1     8020.58     8925.27    190.12 o 
   1   3   1    12638.83    14061.14    231.62 o 
   2   3   1       79.84       72.27      4.34 o 
   3   3   1       76.24       77.40      5.50 o 
   4   3   1      439.37      454.44     18.83 o 
   5   3   1      104.08      122.02     13.77 o 
   0   4   1     9646.16    10587.30    250.23 o 
   1   4   1     1361.40     1303.94     23.44 o 
   2   4   1       12.61       11.31      3.66 o 
   3   4   1      232.80      205.31      8.55 o 
   4   4   1      485.89      556.83     16.39 o 
   5   4   1       14.41       28.85     10.07 o 
   0   5   1       10.66        7.41      3.70 o 
   1   5   1      245.37      273.06      8.06 o 
   2   5   1       24.57       24.62      4.31 o 
   3   5   1      470.32      472.91     13.56 o 
   4   5   1       69.16      117.13     18.67 o 
   5   5   1       49.37       50.42     11.12 o 
   0   6   1      259.30      314.19     14.80 o 
   1   6   1      368.84      405.83     11.29 o 
   2   6   1      143.85      148.61      7.04 o 
   3   6   1       46.88       56.19      5.98 o 
   4   6   1      136.59      128.75      9.92 o 
   5   6   1      107.54      128.69     14.99 o 
   0   7   1      534.93      510.08     19.96 o 
   1   7   1      292.68      344.22     10.43 o 
   2   7   1      285.73      304.53     11.01 o 
   3   7   1     1777.72     1649.77     31.49 o 
   4   7   1      103.41       98.06     10.14 o 
   5   7   1      123.62       99.79     16.21 o 
   0   8   1     1000.39      914.09     30.14 o 
   1   8   1      480.14      484.13     12.81 o 
   2   8   1       35.21       30.03      5.32 o 
   3   8   1      280.17      305.03     12.75 o 
   4   8   1       42.84       44.23      8.16 o 
   0   9   1      340.94      393.59     19.41 o 
   1   9   1       84.73       97.60      7.15 o 
   2   9   1      724.46      682.93     17.00 o 
   3   9   1       47.06       47.47      7.06 o 
   4   9   1       95.07       98.28     12.63 o 
   0  10   1      118.58      148.71     17.35 o 
   1  10   1      221.55      249.96     10.62 o 
   2  10   1      410.53      457.61     14.56 o 
   3  10   1      116.94      115.46     10.67 o 
   4  10   1        7.25       21.40      8.30 o 
   0  11   1        2.65        4.99      6.74 o 
   1  11   1       94.18      102.78      8.17 o 
   2  11   1      271.81      306.04     12.56 o 
   3  11   1       36.40       34.40      7.91 o 
   0  12   1       71.80       79.90     11.32 o 
   1  12   1      265.00      284.61     12.20 o 
   2  12   1      447.67      466.65     22.51 o 
   3  12   1      109.42       89.92     13.25 o 
   0  13   1        5.59       16.34      8.68 o 
   1  13   1       15.89       22.97      7.13 o 
   2  13   1       22.79       12.77      8.20 o 
   0  14   1        3.62       -7.48     10.86 o 
   1  14   1       82.97       61.02      8.50 o 
   0   0   2     3851.39     4110.61    123.10 o 
   1   0   2      601.37      488.94     12.77 o 
   2   0   2        1.29       -1.04      3.70 o 
   3   0   2     1078.29     1071.98     27.53 o 
   4   0   2       12.96       28.30      8.55 o 
   5   0   2        1.00       19.10     13.12 o 
   0   1   2      103.11      102.46      4.39 o 
   1   1   2     2128.91     1829.43     30.10 o 
   2   1   2       75.54       68.77      4.48 o 
   3   1   2       79.27       96.05      5.68 o 
   4   1   2       40.68       41.40      6.41 o 
   5   1   2      301.63      333.39     22.81 o 
   0   2   2     2877.84     2774.05     65.47 o 
   1   2   2     8137.15     8225.25    149.69 o 
   2   2   2      863.55      769.45     14.38 o 
   3   2   2      238.43      262.99      9.68 o 
   4   2   2       28.58       33.37      7.16 o 
   5   2   2       21.57       49.28     10.10 o 
   0   3   2       37.80       50.51      5.92 o 
   1   3   2     2829.17     2748.42     43.06 o 
   2   3   2       27.83       23.99      3.48 o 
   3   3   2       96.26       79.86      5.52 o 
   4   3   2      581.74      640.88     18.14 o 
   5   3   2       14.73       28.04      7.61 o 
   0   4   2      101.57      124.85      7.02 o 
   1   4   2     2327.30     2277.54     36.47 o 
   2   4   2      110.39      112.72      5.76 o 
   3   4   2       19.77       23.83      4.98 o 
   4   4   2     1307.00     1336.21     31.46 o 
   5   4   2       22.79       16.37     10.14 o 
   0   5   2      443.42      405.56     13.64 o 
   1   5   2     1000.20      951.89     18.45 o 
   2   5   2     1319.33     1238.77     24.74 o 
   3   5   2      482.78      460.97     13.18 o 
   4   5   2      639.24      649.11     24.13 o 
   5   5   2       65.82       87.26     14.51 o 
   0   6   2      876.45      863.26     23.72 o 
   1   6   2     1510.80     1462.45     25.65 o 
   2   6   2     1149.60     1090.38     20.88 o 
   3   6   2      150.67      135.54      8.87 o 
   4   6   2      101.43       88.52      9.02 o 
   5   6   2       13.69       20.53     11.56 o 
   0   7   2      203.68      254.39     12.06 o 
   1   7   2      611.66      586.25     13.69 o 
   2   7   2      307.00      345.58     11.56 o 
   3   7   2      234.75      264.29     11.03 o 
   4   7   2       66.33       61.34      9.46 o 
   5   7   2       29.31       29.52     11.61 o 
   0   8   2      129.82      140.31     12.45 o 
   1   8   2      216.59      241.01      9.26 o 
   2   8   2       27.80       27.98      5.47 o 
   3   8   2      884.89      828.48     23.39 o 
   4   8   2       25.42       24.78      7.62 o 
   0   9   2      257.66      315.95     16.09 o 
   1   9   2       24.04       25.06      5.35 o 
   2   9   2       89.50       91.16      7.61 o 
   3   9   2      202.44      201.10     10.55 o 
   4   9   2      132.69      128.75     13.65 o 
   0  10   2      131.12      159.26     12.42 o 
   1  10   2      702.82      701.46     18.78 o 
   2  10   2      780.92      727.60     17.94 o 
   3  10   2      166.24      177.97     11.27 o 
   4  10   2      116.19      127.60     13.36 o 
   0  11   2      246.17      277.88     16.09 o 
   1  11   2       50.40       62.04      7.70 o 
   2  11   2       79.00       73.64      8.18 o 
   3  11   2       33.84       36.17      8.60 o 
   0  12   2       17.09       25.10     10.11 o 
   1  12   2      252.39      276.42     12.87 o 
   2  12   2        3.55       -1.95      6.38 o 
   3  12   2       39.37       34.60     10.05 o 
   0  13   2        2.23       -4.13      8.35 o 
   1  13   2       75.05       65.25      8.77 o 
   2  13   2      111.85      114.55     10.40 o 
   0  14   2      222.96      254.27     22.12 o 
   1  14   2      375.20      317.40     18.93 o 
   1   0   3      758.78      620.70     19.88 o 
   2   0   3       18.50       21.44      4.46 o 
   3   0   3     1375.55     1338.40     32.99 o 
   4   0   3      410.46      428.29     21.40 o 
   5   0   3        4.03       13.94     12.11 o 
   0   1   3     3868.63     3743.29     88.82 o 
   1   1   3     3825.67     3503.24     58.59 o 
   2   1   3      909.84      844.68     16.07 o 
   3   1   3      754.39      749.53     15.95 o 
   4   1   3      107.31      114.73      8.92 o 
   5   1   3      398.23      506.96     50.00 o 
   0   2   3        3.35        5.98      2.76 o 
   1   2   3     7784.23     7741.66    121.78 o 
   2   2   3      111.14      126.35      5.52 o 
   3   2   3      685.55      700.23     15.37 o 
   4   2   3       95.43      127.93      9.12 o 
   5   2   3      339.05      373.76     36.11 o 
   0   3   3      145.12      162.70      7.61 o 
   1   3   3      837.88      727.20     14.26 o 
   2   3   3        9.98       11.86      3.61 o 
   3   3   3      299.21      312.00     10.10 o 
   4   3   3      174.33      192.12     12.89 o 
   5   3   3        9.80       -1.38      9.45 o 
   0   4   3       72.17       76.80      6.06 o 
   1   4   3       40.24       44.74      3.86 o 
   2   4   3     2633.16     2618.81     50.94 o 
   3   4   3      125.03      146.45      7.96 o 
   4   4   3       37.55       69.47     23.43 o 
   5   4   3       15.07       11.68      9.22 o 
   0   5   3        5.07        6.99      6.45 o 
   1   5   3       94.58      119.20      5.83 o 
   2   5   3     1754.85     1696.83     29.12 o 
   3   5   3       99.52       92.74      8.01 o 
   4   5   3      305.82      356.75     15.43 o 
   5   5   3       48.22       58.58     11.34 o 
   0   6   3       21.29       46.16      6.11 o 
   1   6   3     1250.37     1244.36     24.87 o 
   2   6   3     2082.44     1942.98     33.25 o 
   3   6   3      207.86      217.33     10.32 o 
   4   6   3      230.18      238.36     13.00 o 
   5   6   3       53.04       46.45     12.36 o 
   0   7   3     1271.84     1287.58     33.32 o 
   1   7   3       83.52       87.39      5.74 o 
   2   7   3      639.40      629.62     14.98 o 
   3   7   3      148.53      147.88      9.18 o 
   4   7   3       21.70       17.77      7.65 o 
   5   7   3      107.91      110.35     16.00 o 
   0   8   3        0.22        4.01      5.90 o 
   1   8   3      193.93      228.29      9.08 o 
   2   8   3      641.22      675.88     22.37 o 
   3   8   3      478.32      504.11     21.49 o 
   4   8   3       23.88       22.96      8.29 o 
   0   9   3      126.95      169.72     12.04 o 
   1   9   3       59.55       65.62      7.02 o 
   2   9   3      204.16      204.58      9.75 o 
   3   9   3       70.48       67.93      7.96 o 
   4   9   3       19.42       17.67      8.15 o 
   0  10   3        1.17        1.56      7.27 o 
   1  10   3      128.70      147.42      8.70 o 
   2  10   3       78.23       74.35      7.24 o 
   3  10   3       85.34       84.95      8.35 o 
   4  10   3       81.41      103.17     11.32 o 
   0  11   3        4.55        7.68      7.98 o 
   1  11   3      114.24      130.07      8.71 o 
   2  11   3       47.42       54.24      7.88 o 
   3  11   3       67.57       40.19      8.24 o 
   0  12   3      317.49      325.11     18.23 o 
   1  12   3      192.62      200.49     11.33 o 
   2  12   3       41.23       24.07      7.72 o 
   3  12   3       17.29       19.64      9.17 o 
   0  13   3       81.57       91.83     14.70 o 
   1  13   3       87.59       85.84     10.32 o 
   2  13   3      168.59      157.34     11.27 o 
   0  14   3       59.33       68.72     22.74 o 
   1  14   3      190.58      182.57     13.27 o 
   0   0   4       66.14       72.56      8.58 o 
   1   0   4        0.49       -1.76      3.58 o 
   2   0   4     1461.62     1374.96     35.76 o 
   3   0   4      417.56      440.47     18.32 o 
   4   0   4        0.15       -6.26      9.48 o 
   5   0   4       39.11       31.60     14.13 o 
   0   1   4     4201.53     3871.91     83.03 o 
   1   1   4      647.18      523.28     11.10 o 
   2   1   4      500.20      429.96     10.02 o 
   3   1   4      398.13      393.14     11.60 o 
   4   1   4       32.63       43.45      7.35 o 
   5   1   4      248.94      288.53     24.19 o 
   0   2   4       74.79       86.46     12.30 o 
   1   2   4     1497.94     1316.20     23.90 o 
   2   2   4     1849.18     1820.49     31.29 o 
   3   2   4      113.87      119.34      6.85 o 
   4   2   4        0.78        4.34      9.05 o 
   5   2   4      537.81      533.79     40.31 o 
   0   3   4      380.79      337.28     15.13 o 
   1   3   4      345.59      311.50      8.60 o 
   2   3   4      376.76      425.69     10.57 o 
   3   3   4       54.87       55.07      5.56 o 
   4   3   4       23.40       20.16      8.24 o 
   5   3   4       97.85       69.58     10.30 o 
   0   4   4      376.51      351.73     11.83 o 
   1   4   4     2782.59     2700.09     42.81 o 
   2   4   4     1047.72      960.52     19.55 o 
   3   4   4      496.39      496.51     13.32 o 
   4   4   4       53.86       47.05      8.08 o 
   5   4   4       38.33       50.81     10.17 o 
   0   5   4     1622.12     1547.34     37.07 o 
   1   5   4       40.50       46.06      4.15 o 
   2   5   4      960.06      871.80     17.86 o 
   3   5   4      180.13      172.30      9.68 o 
   4   5   4       19.28       34.39      7.79 o 
   5   5   4       34.37       42.79      9.99 o 
   0   6   4        0.00        6.02      6.71 o 
   1   6   4      123.62      151.07      7.49 o 
   2   6   4     1181.88     1163.09     21.94 o 
   3   6   4      223.88      240.34     10.58 o 
   4   6   4       98.36      112.75      9.52 o 
   5   6   4       79.09       85.04     13.40 o 
   0   7   4      811.87      869.88     24.84 o 
   1   7   4        1.43       -2.06      3.85 o 
   2   7   4        7.93        4.83      4.65 o 
   3   7   4       42.24       45.30      6.76 o 
   4   7   4       24.62       18.92      9.07 o 
   5   7   4        9.48       41.71     13.31 o 
   0   8   4     1641.19     1658.84     41.92 o 
   1   8   4       75.34       80.50      6.32 o 
   2   8   4      348.41      372.75     15.38 o 
   3   8   4      160.81      165.00      9.52 o 
   4   8   4       38.27       31.72      8.68 o 
   0   9   4        4.75       -9.53      6.35 o 
   1   9   4      164.95      184.95      9.16 o 
   2   9   4      829.43      757.59     18.46 o 
   3   9   4      181.22      170.13     10.82 o 
   4   9   4       67.74       65.27     10.74 o 
   0  10   4       30.39       30.17      8.35 o 
   1  10   4       61.94       65.32      6.90 o 
   2  10   4      308.67      298.45     11.92 o 
   3  10   4      313.88      320.89     15.43 o 
   4  10   4       20.40       15.78      8.77 o 
   0  11   4      413.71      405.48     19.12 o 
   1  11   4      285.60      348.28     19.70 o 
   2  11   4      171.63      148.97      9.68 o 
   3  11   4       54.35       43.98      9.00 o 
   0  12   4        2.89       -8.24     11.18 o 
   1  12   4      276.55      304.74     13.65 o 
   2  12   4       24.02        2.54      6.50 o 
   3  12   4       45.10       34.01     10.05 o 
   0  13   4      119.64      126.90     16.10 o 
   1  13   4       25.41       14.65      8.35 o 
   2  13   4       10.41        9.51      8.35 o 
   0  14   4       51.85       33.93     14.45 o 
   1  14   4       32.99       21.60      9.22 o 
   1   0   5      846.75      735.09     20.35 o 
   2   0   5       70.52       66.05      7.43 o 
   3   0   5       15.22       13.03      6.69 o 
   4   0   5        2.96       -7.18      9.95 o 
   5   0   5       21.00       38.02     14.34 o 
   0   1   5     4343.15     4057.68     87.35 o 
   1   1   5      438.15      394.72      8.75 o 
   2   1   5     1376.88     1318.11     24.67 o 
   3   1   5       89.97      100.05      6.06 o 
   4   1   5      112.66      106.43     12.71 o 
   5   1   5       11.38       28.38      9.67 o 
   0   2   5       58.35       46.91      6.32 o 
   1   2   5      244.92      222.38      8.74 o 
   2   2   5     2736.28     2593.82     45.44 o 
   3   2   5      108.36      104.05      6.09 o 
   4   2   5        3.90        7.68      7.14 o 
   5   2   5      242.04      279.66     17.12 o 
   0   3   5       41.22       48.33      6.11 o 
   1   3   5      407.45      366.18     10.27 o 
   2   3   5        4.11        1.11      3.29 o 
   3   3   5       18.05       20.31      4.90 o 
   4   3   5       27.15       22.62      8.06 o 
   5   3   5       23.94       28.78      9.84 o 
   0   4   5      418.03      422.46     14.34 o 
   1   4   5     2441.47     2432.36     39.01 o 
   2   4   5     1130.39     1115.82     22.34 o 
   3   4   5       42.41       44.34      6.16 o 
   4   4   5       76.79       70.23      8.60 o 
   5   4   5       61.21       54.48     11.26 o 
   0   5   5       82.75       84.84      7.51 o 
   1   5   5     1364.56     1415.83     24.53 o 
   2   5   5      356.44      347.95     10.49 o 
   3   5   5       64.88       79.56      6.88 o 
   4   5   5        4.05       10.65      8.97 o 
   5   5   5       39.75       31.24     11.05 o 
   0   6   5      156.42      190.58     11.85 o 
   1   6   5       52.30       53.70      4.60 o 
   2   6   5       88.21      108.14      6.60 o 
   3   6   5       39.56       31.58      6.06 o 
   4   6   5       22.60       34.54      7.61 o 
   5   6   5        2.79       -9.56     11.46 o 
   0   7   5       55.27       87.92     10.17 o 
   1   7   5      134.63      159.13      7.48 o 
   2   7   5       16.41       17.95      5.18 o 
   3   7   5      135.95      122.34      8.39 o 
   4   7   5       27.37       28.63      7.75 o 
   5   7   5       14.36        9.03      8.88 o 
   0   8   5      425.65      478.48     20.52 o 
   1   8   5       56.52       50.54      5.68 o 
   2   8   5      123.37      116.78      7.52 o 
   3   8   5     1060.97     1023.94     22.82 o 
   4   8   5       27.18        0.50      8.42 o 
   0   9   5       65.16       71.92     11.62 o 
   1   9   5      257.08      299.60     11.12 o 
   2   9   5      309.39      340.74     13.69 o 
   3   9   5      208.02      191.15     11.80 o 
   4   9   5       10.67        8.37     10.19 o 
   0  10   5      400.72      426.88     18.89 o 
   1  10   5       78.00       91.39      7.58 o 
   2  10   5      200.12      186.40     14.14 o 
   3  10   5       16.66       19.17      7.67 o 
   4  10   5        1.28       13.12      9.72 o 
   0  11   5        0.00        3.26      9.54 o 
   1  11   5      425.86      428.33     21.10 o 
   2  11   5       29.24       33.22      7.42 o 
   3  11   5       70.43       81.64     10.33 o 
   0  12   5      179.31      183.24     17.07 o 
   1  12   5      150.22      160.53     11.63 o 
   2  12   5       43.33       35.39      7.88 o 
   3  12   5      135.50      125.48     12.36 o 
   0  13   5       11.69       10.37     11.41 o 
   1  13   5      374.92      374.50     17.09 o 
   2  13   5       32.50       21.31     10.61 o 
   0  14   5      376.37      420.56     27.35 o 
   1  14   5       45.05       56.94     10.30 o 
   0   0   6      388.37      338.54     15.13 o 
   1   0   6     1347.49     1128.47     29.23 o 
   2   0   6      674.25      630.61     20.54 o 
   3   0   6       42.12       29.71      6.98 o 
   4   0   6       58.79       78.37     12.54 o 
   5   0   6       86.78       79.32     16.45 o 
   0   1   6        0.72       -4.69      3.50 o 
   1   1   6      121.94      115.87      4.87 o 
   2   1   6      169.47      176.73      6.99 o 
   3   1   6      274.00      280.62     10.62 o 
   4   1   6       75.64       62.74      8.98 o 
   5   1   6      123.42      134.06     13.11 o 
   0   2   6       30.87       22.34      5.23 o 
   1   2   6     1163.77     1072.44     19.12 o 
   2   2   6      861.36      805.68     17.00 o 
   3   2   6       12.07       14.46      4.50 o 
   4   2   6       15.42       19.72      7.92 o 
   5   2   6       10.32       38.48     10.13 o 
   0   3   6        2.35        2.11      4.78 o 
   1   3   6      548.19      501.00     10.57 o 
   2   3   6      665.47      675.13     13.53 o 
   3   3   6      150.36      155.09      8.20 o 
   4   3   6       13.52       10.02      6.98 o 
   5   3   6       30.50       26.79      9.97 o 
   0   4   6     1000.64      910.81     29.71 o 
   1   4   6      696.23      659.23     14.93 o 
   2   4   6      386.40      384.66     10.03 o 
   3   4   6      294.66      309.39     10.72 o 
   4   4   6        9.61       18.55      7.02 o 
   5   4   6       30.48       27.66     10.14 o 
   0   5   6       97.11       99.06      8.14 o 
   1   5   6      540.07      537.24     12.00 o 
   2   5   6      137.93      133.25      6.94 o 
   3   5   6       49.54       46.65      6.26 o 
   4   5   6       89.72       95.73     12.19 o 
   5   5   6       36.35       63.57     12.22 o 
   0   6   6        5.08        8.69      4.66 o 
   1   6   6     1278.52     1293.28     23.32 o 
   2   6   6     1638.64     1628.82     30.43 o 
   3   6   6      226.33      243.00     10.52 o 
   4   6   6       41.39       36.38      8.00 o 
   5   6   6        6.24        5.80     10.83 o 
   0   7   6       90.47      144.08      9.61 o 
   1   7   6      241.43      289.04      9.92 o 
   2   7   6       39.83       50.41      6.10 o 
   3   7   6      996.30      979.19     24.26 o 
   4   7   6        2.92        1.63      7.00 o 
   5   7   6        8.08       32.30     14.62 o 
   0   8   6      145.70      194.46     12.02 o 
   1   8   6      225.01      269.64      9.84 o 
   2   8   6       25.15       39.32      5.99 o 
   3   8   6       44.33       47.18      7.69 o 
   4   8   6       16.22        1.09      7.71 o 
   0   9   6       33.11       42.69      8.43 o 
   1   9   6      263.65      294.39     10.94 o 
   2   9   6        9.21       -3.51      6.15 o 
   3   9   6      212.73      214.36     14.71 o 
   4   9   6      110.98       80.53     11.40 o 
   0  10   6      210.00      243.95     21.30 o 
   1  10   6       24.36       28.68      6.72 o 
   2  10   6       25.20       13.97      6.47 o 
   3  10   6        5.98        4.97      7.51 o 
   4  10   6      105.96       93.47     12.99 o 
   0  11   6        2.16       -1.01      9.54 o 
   1  11   6      166.81      152.98     11.07 o 
   2  11   6      113.84      126.45      9.80 o 
   3  11   6       12.94       21.12      8.32 o 
   0  12   6       69.18       67.42     13.28 o 
   1  12   6      245.53      261.98     14.03 o 
   2  12   6       41.32       31.26      9.09 o 
   3  12   6       46.80       36.06      9.11 o 
   0  13   6      167.26      151.75     17.28 o 
   1  13   6       14.09       11.19      8.11 o 
   2  13   6       37.31       31.20      9.31 o 
   0  14   6      162.70      163.02     18.18 o 
   1  14   6      183.27      171.46     13.36 o 
   1   0   7      117.04       98.93      6.46 o 
   2   0   7      346.52      349.47     13.61 o 
   3   0   7      391.22      391.21     23.25 o 
   4   0   7        4.36       -7.90      9.46 o 
   5   0   7       51.97       67.63     15.13 o 
   0   1   7      164.09      142.06      6.42 o 
   1   1   7      173.59      184.56      6.12 o 
   2   1   7      964.37      913.33     20.97 o 
   3   1   7        1.29        0.16      4.28 o 
   4   1   7       31.30       29.52      7.83 o 
   5   1   7       75.41       70.37     11.14 o 
   0   2   7     1254.57     1135.78     30.65 o 
   1   2   7      357.25      335.02      8.26 o 
   2   2   7     1229.00     1154.72     22.63 o 
   3   2   7      339.55      366.56     11.73 o 
   4   2   7       77.01       71.22      9.84 o 
   5   2   7      170.16      144.60     13.38 o 
   0   3   7       35.70       33.36      6.06 o 
   1   3   7       56.38       52.32      3.74 o 
   2   3   7      534.77      518.86     11.45 o 
   3   3   7      216.83      237.70     10.43 o 
   4   3   7      110.86      110.18     11.04 o 
   5   3   7       33.17       28.53     10.62 o 
   0   4   7      132.70      124.62     10.99 o 
   1   4   7     1153.72     1151.18     21.34 o 
   2   4   7      498.95      491.34     11.61 o 
   3   4   7      107.32      104.20      7.56 o 
   4   4   7      102.15      110.08      9.38 o 
   5   4   7        7.63        9.90      9.27 o 
   0   5   7       35.98       45.27      9.28 o 
   1   5   7      190.17      197.76      7.19 o 
   2   5   7      869.47      842.37     18.03 o 
   3   5   7        3.49        7.36      5.60 o 
   4   5   7        0.49       12.00      7.00 o 
   5   5   7       48.00       42.89     10.93 o 
   0   6   7      469.17      463.37     15.69 o 
   1   6   7      126.07      135.44      6.29 o 
   2   6   7       15.74       27.12      5.38 o 
   3   6   7       32.59       36.29      6.91 o 
   4   6   7       67.64       48.39      9.12 o 
   5   6   7        6.68       10.73      9.32 o 
   0   7   7      412.62      445.63     19.61 o 
   1   7   7      271.96      268.94      9.56 o 
   2   7   7       22.73       30.43      5.39 o 
   3   7   7      322.86      326.33     13.06 o 
   4   7   7      117.56      111.95     12.10 o 
   0   8   7      423.60      475.43     17.84 o 
   1   8   7       67.03       72.95      6.00 o 
   2   8   7       15.89       11.43      6.26 o 
   3   8   7      279.60      288.19     13.62 o 
   4   8   7       36.86       32.96     11.04 o 
   0   9   7        6.74       18.61      7.34 o 
   1   9   7      203.59      197.47     10.60 o 
   2   9   7      230.40      220.47     11.68 o 
   3   9   7       65.44       64.96      8.71 o 
   4   9   7       46.63       43.06      9.44 o 
   0  10   7       33.15       21.52     10.40 o 
   1  10   7        5.51        9.78      5.88 o 
   2  10   7      178.38      176.51     10.82 o 
   3  10   7      135.13      135.03     11.57 o 
   4  10   7      236.14      204.34     17.08 o 
   0  11   7       46.67       58.67     13.86 o 
   1  11   7       88.88      104.34     10.01 o 
   2  11   7       53.58       63.14     10.08 o 
   3  11   7       47.39       33.57      7.67 o 
   0  12   7      127.46      135.20     15.68 o 
   1  12   7       46.27       36.01      8.60 o 
   2  12   7       35.37       34.03      9.93 o 
   3  12   7       52.80       60.55     12.11 o 
   0  13   7        7.01       -6.40     10.50 o 
   1  13   7      153.81      161.86     12.43 o 
   2  13   7        5.01        2.54     10.10 o 
   0  14   7       95.80       85.32     15.62 o 
   0   0   8      345.71      304.99     14.59 o 
   1   0   8       53.86       35.49      4.34 o 
   2   0   8      175.12      194.76      9.88 o 
   3   0   8     1020.29     1019.35     40.74 o 
   4   0   8       20.68       15.55     10.82 o 
   5   0   8       56.03       67.80     15.71 o 
   0   1   8        0.90       -3.76      3.72 o 
   1   1   8      427.06      394.09      9.20 o 
   2   1   8      269.40      272.12      8.57 o 
   3   1   8      235.72      251.16     11.88 o 
   4   1   8        2.21       -4.17      6.89 o 
   5   1   8        7.31        1.45      8.68 o 
   0   2   8      318.77      317.79     10.51 o 
   1   2   8      737.38      689.84     14.40 o 
   2   2   8      300.65      328.28     12.42 o 
   3   2   8      224.31      252.10      9.76 o 
   4   2   8       23.24       21.38      8.08 o 
   5   2   8       15.43       10.93      9.07 o 
   0   3   8      244.96      258.88     12.20 o 
   1   3   8      345.04      362.35      8.78 o 
   2   3   8      196.14      198.51      8.30 o 
   3   3   8       16.98       14.18      5.43 o 
   4   3   8       95.29       82.48      8.87 o 
   5   3   8       13.62       18.90      9.90 o 
   0   4   8       18.77       26.24      6.70 o 
   1   4   8     1272.45     1285.70     25.14 o 
   2   4   8      231.04      260.61     11.14 o 
   3   4   8      137.59      140.34      8.38 o 
   4   4   8      154.73      158.87     10.78 o 
   5   4   8       36.57       39.52     10.73 o 
   0   5   8      773.80      778.05     25.68 o 
   1   5   8      366.81      381.01     10.95 o 
   2   5   8      553.44      544.77     12.96 o 
   3   5   8       47.78       42.25      6.55 o 
   4   5   8      115.94       89.49      9.53 o 
   5   5   8        0.99       16.04      9.96 o 
   0   6   8       32.85       35.66      5.49 o 
   1   6   8      154.21      160.79      7.09 o 
   2   6   8      705.88      698.55     16.43 o 
   3   6   8       45.72       59.30      7.12 o 
   4   6   8        1.07        3.32      7.56 o 
   5   6   8       20.69       22.76     14.78 o 
   0   7   8        3.22       10.18      5.48 o 
   1   7   8      187.93      203.32      8.07 o 
   2   7   8      167.28      164.18      9.48 o 
   3   7   8      107.96       89.04      9.81 o 
   4   7   8       40.81       23.10     13.23 o 
   0   8   8      584.33      620.42     21.14 o 
   1   8   8        6.42        1.12      5.50 o 
   2   8   8       42.08       33.64      6.70 o 
   3   8   8       97.18       70.08      9.10 o 
   4   8   8       23.97       30.29      9.76 o 
   0   9   8        1.71        0.90      8.59 o 
   1   9   8       43.52       38.52      6.86 o 
   2   9   8       65.90       43.44      7.27 o 
   3   9   8       29.84       25.34      7.41 o 
   4   9   8       60.39       75.97     13.12 o 
   0  10   8       41.92       35.67     11.04 o 
   1  10   8        4.85       10.20      7.15 o 
   2  10   8       21.15       20.26      7.63 o 
   3  10   8       29.99       26.03      7.62 o 
   0  11   8      118.61      101.83     14.29 o 
   1  11   8        4.35       11.10      7.37 o 
   2  11   8       25.22       18.71      8.96 o 
   3  11   8       75.07       69.27     15.38 o 
   0  12   8      388.60      411.45     24.64 o 
   1  12   8      434.10      451.37     23.84 o 
   2  12   8       87.97       99.66     11.68 o 
   0  13   8       10.91        4.74     12.51 o 
   1  13   8        6.17       -5.94      7.67 o 
   2  13   8       42.95       42.12     10.55 o 
   1   0   9      457.85      414.54     12.88 o 
   2   0   9       60.64       57.64      6.71 o 
   3   0   9      702.92      705.04     27.32 o 
   4   0   9        2.11        6.79     10.32 o 
   5   0   9      180.24      149.18     29.34 o 
   0   1   9     1386.15     1384.19     32.53 o 
   1   1   9     1216.57     1129.88     19.42 o 
   2   1   9      126.57      125.80      5.95 o 
   3   1   9        3.92       -5.53      5.47 o 
   4   1   9        0.08       -2.56      6.65 o 
   5   1   9        2.29       -7.71      8.65 o 
   0   2   9       78.47       81.64      5.46 o 
   1   2   9      687.72      677.87     14.34 o 
   2   2   9       86.00       82.99      5.26 o 
   3   2   9       15.07       13.91      5.69 o 
   4   2   9      130.01      125.93     10.07 o 
   5   2   9       55.38       35.45     10.75 o 
   0   3   9     1026.78      896.04     26.63 o 
   1   3   9     2154.91     2114.64     36.37 o 
   2   3   9       88.53       88.67      5.89 o 
   3   3   9       28.15       25.21      5.67 o 
   4   3   9       54.30       56.92     10.16 o 
   5   3   9       15.98       15.31      9.30 o 
   0   4   9       15.92       11.69      6.42 o 
   1   4   9      320.38      349.88     10.13 o 
   2   4   9       69.39       62.59      5.05 o 
   3   4   9      136.66      138.12      8.55 o 
   4   4   9       10.24       11.70      7.42 o 
   5   4   9       28.26       12.93     10.05 o 
   0   5   9       36.09       35.86      7.89 o 
   1   5   9      172.69      196.29      8.06 o 
   2   5   9       26.30       24.14      4.83 o 
   3   5   9       47.42       48.20      6.94 o 
   4   5   9      157.68      159.59     11.04 o 
   5   5   9       33.93       25.21     10.01 o 
   0   6   9      229.42      253.33     16.98 o 
   1   6   9       22.96       29.66      5.13 o 
   2   6   9       38.56       55.27      5.82 o 
   3   6   9       71.05       82.52      8.58 o 
   4   6   9        2.79        8.53      8.02 o 
   5   6   9      101.95      117.28     13.32 o 
   0   7   9     1258.35     1274.76     33.87 o 
   1   7   9       39.26       50.24      6.09 o 
   2   7   9       24.73       26.24      6.31 o 
   3   7   9      140.08      128.68     11.37 o 
   4   7   9       44.74       42.89      9.56 o 
   0   8   9       49.17       43.07     12.95 o 
   1   8   9      159.54      198.50     10.61 o 
   2   8   9       97.08      108.64      8.68 o 
   3   8   9      339.21      306.34     15.52 o 
   4   8   9       66.59       38.13     12.80 o 
   0   9   9        0.29        3.84     10.46 o 
   1   9   9       61.87       55.28      8.61 o 
   2   9   9      256.66      240.81     11.97 o 
   3   9   9      129.12      103.80     11.63 o 
   4   9   9       54.01       40.66     10.66 o 
   0  10   9      121.03      121.84     19.71 o 
   1  10   9      226.57      213.69     13.88 o 
   2  10   9       41.10       37.34      8.74 o 
   3  10   9       34.98       32.99      9.00 o 
   0  11   9       29.56       30.07     10.97 o 
   1  11   9      244.18      266.68     14.77 o 
   2  11   9       78.17       79.36     14.21 o 
   3  11   9        2.19       -0.63      8.38 o 
   0  12   9       82.26       94.68     14.80 o 
   1  12   9        2.90        5.74      8.40 o 
   2  12   9       91.09       84.05     11.13 o 
   0  13   9       77.66       59.75     17.28 o 
   1  13   9       46.25       44.65     10.35 o 
   0   0  10       64.64       80.75      9.34 o 
   1   0  10      795.30      786.49     20.76 o 
   2   0  10        0.53       -0.16      5.13 o 
   3   0  10      729.88      739.22     28.32 o 
   4   0  10        4.06       15.72     10.28 o 
   5   0  10        1.85       22.13     14.81 o 
   0   1  10     3989.38     4039.49     88.46 o 
   1   1  10      122.28      135.57      5.23 o 
   2   1  10       37.40       40.40      4.50 o 
   3   1  10      109.81      123.16      8.93 o 
   4   1  10       47.06       58.07      9.30 o 
   5   1  10       42.76       50.80     10.78 o 
   0   2  10       62.01       84.80      5.96 o 
   1   2  10       30.22       33.83      3.49 o 
   2   2  10      114.23      127.13      6.05 o 
   3   2  10       49.05       56.27      7.52 o 
   4   2  10      254.46      260.71     15.82 o 
   5   2  10      114.20      113.37     13.36 o 
   0   3  10      582.78      489.54     18.13 o 
   1   3  10      704.95      677.10     15.75 o 
   2   3  10       24.22       27.02      4.23 o 
   3   3  10       10.46       10.26      6.06 o 
   4   3  10      297.61      282.12     16.91 o 
   5   3  10       35.93       45.41     10.32 o 
   0   4  10       37.29       42.71      7.76 o 
   1   4  10      232.45      251.94      8.68 o 
   2   4  10       65.15       54.06      5.03 o 
   3   4  10       58.21       53.20      7.11 o 
   4   4  10      161.55      150.39     10.97 o 
   5   4  10       22.11       27.87     11.69 o 
   0   5  10       58.16       61.51      8.66 o 
   1   5  10       80.25       80.27      6.01 o 
   2   5  10      209.93      223.03      9.31 o 
   3   5  10       37.74       53.35      7.14 o 
   4   5  10       78.04       60.97      9.98 o 
   5   5  10       54.02       54.21     10.85 o 
   0   6  10      379.86      402.56     22.14 o 
   1   6  10      112.48      122.36      7.31 o 
   2   6  10       12.77        5.91      5.62 o 
   3   6  10      529.40      503.81     17.11 o 
   4   6  10        2.41       -2.63      7.56 o 
   0   7  10      395.02      452.69     21.99 o 
   1   7  10      123.23      112.18      7.50 o 
   2   7  10       25.07       18.44      6.71 o 
   3   7  10       65.13       41.34      7.53 o 
   4   7  10       18.02       26.59     12.67 o 
   0   8  10      163.70      180.31     15.79 o 
   1   8  10      118.89      116.88     10.79 o 
   2   8  10       76.08       67.41      7.49 o 
   3   8  10       35.80       32.11      7.63 o 
   4   8  10        4.00       -0.10      8.20 o 
   0   9  10       56.79       46.31     11.96 o 
   1   9  10      121.60      157.67     10.92 o 
   2   9  10      164.70      148.42     11.11 o 
   3   9  10       52.63       30.45      8.18 o 
   4   9  10       38.85       47.66     10.65 o 
   0  10  10      121.61      127.82     16.28 o 
   1  10  10      252.74      238.66     13.75 o 
   2  10  10      229.41      226.23     14.44 o 
   3  10  10       43.44       35.05      9.70 o 
   0  11  10        0.13       25.40     12.73 o 
   1  11  10      150.36      148.37     12.21 o 
   2  11  10       10.42       11.33     10.27 o 
   3  11  10       53.84       45.92     10.63 o 
   0  12  10       19.77       -4.82     11.74 o 
   1  12  10       70.42       76.28     12.00 o 
   2  12  10       96.62       87.87     11.71 o 
   0  13  10       31.27       27.32     15.03 o 
   1  13  10       62.26       68.51     12.40 o 
   1   0  11      185.37      210.96      9.37 o 
   2   0  11       37.29       35.04      7.43 o 
   3   0  11      114.37      123.47     12.62 o 
   4   0  11        2.90       -5.52     10.04 o 
   5   0  11       11.50        3.38     16.22 o 
   0   1  11     6226.36     6762.47    145.95 o 
   1   1  11      307.30      258.99      7.30 o 
   2   1  11       30.72       34.97      6.23 o 
   3   1  11       93.27       93.32     11.79 o 
   4   1  11      110.37      126.36     11.02 o 
   5   1  11        3.30        5.52      8.79 o 
   0   2  11     1217.52     1273.52     31.14 o 
   1   2  11      619.86      591.88     12.27 o 
   2   2  11       13.65       10.19      4.17 o 
   3   2  11       49.47       53.76      7.87 o 
   4   2  11      381.72      378.18     15.93 o 
   5   2  11       23.15       28.77      9.75 o 
   0   3  11      456.16      440.18     24.90 o 
   1   3  11       73.05       85.61      5.94 o 
   2   3  11      405.11      427.70     11.50 o 
   3   3  11       23.30       11.75      6.33 o 
   4   3  11      180.67      202.00     14.83 o 
   5   3  11       40.23       31.75     19.86 o 
   0   4  11      121.13      114.25     10.09 o 
   1   4  11      204.79      213.97      8.30 o 
   2   4  11       46.56       40.19      5.16 o 
   3   4  11       35.54       43.44      7.40 o 
   4   4  11      567.54      623.48     25.28 o 
   5   4  11       71.04       52.68     17.15 o 
   0   5  11      266.46      283.17     18.16 o 
   1   5  11      872.00      887.03     19.96 o 
   2   5  11       15.24       10.97      5.57 o 
   3   5  11       14.66        4.15      6.66 o 
   4   5  11       18.19       10.82      8.27 o 
   0   6  11        6.05        6.93      8.52 o 
   1   6  11        3.66       10.50      4.98 o 
   2   6  11       62.48       70.74      7.36 o 
   3   6  11       62.27       52.02      9.84 o 
   4   6  11      128.34      118.83     11.83 o 
   0   7  11      177.14      172.65     14.03 o 
   1   7  11       28.79       19.17      6.76 o 
   2   7  11        1.55        4.55      6.75 o 
   3   7  11      123.40       96.90      9.96 o 
   4   7  11        3.43        6.60      8.05 o 
   0   8  11      290.51      309.26     29.01 o 
   1   8  11       36.96       36.35      7.62 o 
   2   8  11        4.58        6.75      7.56 o 
   3   8  11      140.81      118.49     10.02 o 
   4   8  11       22.02       10.10      8.37 o 
   0   9  11      161.59      154.41     15.47 o 
   1   9  11        6.34        5.21      7.00 o 
   2   9  11      108.86       95.15     10.49 o 
   3   9  11       53.92       58.35     10.22 o 
   0  10  11       26.12       35.33     11.15 o 
   1  10  11      131.47      131.72     10.64 o 
   2  10  11        0.17      -11.85      7.90 o 
   3  10  11       11.27       -3.63      8.32 o 
   0  11  11       14.53       30.92     12.05 o 
   1  11  11      308.34      341.99     16.09 o 
   2  11  11      460.65      430.19     23.24 o 
   3  11  11        9.16        0.30     12.33 o 
   0  12  11        6.44      -15.00     16.52 o 
   1  12  11       97.68      103.99     11.06 o 
   2  12  11       28.74       20.83      9.51 o 
   0  13  11       22.82       -1.37     12.13 o 
   1  13  11        3.14       17.69      8.92 o 
   0   0  12      411.55      376.49     18.73 o 
   1   0  12      196.89      230.56     10.23 o 
   2   0  12        7.81        7.06      5.96 o 
   3   0  12      129.18      121.76     13.09 o 
   4   0  12       84.79       86.78     13.77 o 
   5   0  12       19.66       25.64     14.89 o 
   0   1  12      200.62      231.84     10.35 o 
   1   1  12      512.39      531.96     12.48 o 
   2   1  12       40.79       45.75      5.17 o 
   3   1  12      282.02      313.55     14.46 o 
   4   1  12      200.69      212.90     13.53 o 
   5   1  12       48.86       59.64     10.36 o 
   0   2  12     1177.63     1300.38     32.05 o 
   1   2  12      266.18      273.74      8.02 o 
   2   2  12       84.65       95.19      6.16 o 
   3   2  12       15.49       16.08      6.45 o 
   4   2  12       79.86       75.25      9.18 o 
   5   2  12       21.11        6.99      9.03 o 
   0   3  12      362.46      355.28     16.31 o 
   1   3  12      255.49      276.24      9.80 o 
   2   3  12      418.91      401.78     11.27 o 
   3   3  12       26.36       20.32      8.21 o 
   4   3  12      327.01      355.00     15.81 o 
   5   3  12       38.16       43.49     12.92 o 
   0   4  12      329.72      322.93     16.01 o 
   1   4  12      548.26      515.61     13.28 o 
   2   4  12       15.10        8.14      5.32 o 
   3   4  12       31.32       23.60      7.55 o 
   4   4  12      222.94      244.02     15.14 o 
   5   4  12       11.34        4.28     11.17 o 
   0   5  12       19.47       21.14      8.25 o 
   1   5  12      166.65      161.79      9.05 o 
   2   5  12       38.29       42.23      6.47 o 
   3   5  12       68.05       44.69      7.48 o 
   4   5  12       74.02       83.15     10.80 o 
   0   6  12      121.50      102.30     11.72 o 
   1   6  12      355.29      337.84     11.45 o 
   2   6  12        7.56       -2.90      5.94 o 
   3   6  12      100.63       80.09      9.26 o 
   4   6  12       79.65       73.72     10.21 o 
   0   7  12       69.62       60.90     15.34 o 
   1   7  12      202.18      200.00     11.04 o 
   2   7  12       20.31       16.67      6.72 o 
   3   7  12       16.07        7.13      7.05 o 
   4   7  12        3.39       -3.67      8.48 o 
   0   8  12     1336.27     1453.55     45.22 o 
   1   8  12        0.91       17.35      8.26 o 
   2   8  12      160.13      149.65     11.28 o 
   3   8  12      100.93       89.11     12.86 o 
   4   8  12      142.73      135.01     13.05 o 
   0   9  12       70.03       70.34     12.12 o 
   1   9  12      549.97      530.55     23.91 o 
   2   9  12       61.57       57.78      9.50 o 
   3   9  12       27.80       19.07      9.46 o 
   0  10  12       56.69       51.57     12.18 o 
   1  10  12      433.62      440.51     25.08 o 
   2  10  12        3.42        6.58      8.77 o 
   3  10  12        1.78        6.06      8.81 o 
   0  11  12       53.59       58.01     13.07 o 
   1  11  12      262.93      256.76     14.18 o 
   2  11  12      105.87      129.35     12.91 o 
   0  12  12       55.80       73.52     14.71 o 
   1  12  12       39.44       30.27      9.72 o 
   2  12  12       23.45       28.74     10.42 o 
   0  13  12      153.86      188.62     21.16 o 
   1   0  13      218.31      193.81      9.70 o 
   2   0  13        5.56        3.59      6.42 o 
   3   0  13      289.21      265.95     17.80 o 
   4   0  13      101.10      109.39     14.71 o 
   5   0  13       31.78       23.14     13.34 o 
   0   1  13      106.05      107.51      7.59 o 
   1   1  13      486.60      471.30     11.44 o 
   2   1  13       25.52       21.24      5.18 o 
   3   1  13     1042.41     1104.63     31.38 o 
   4   1  13      151.03      179.06     13.56 o 
   5   1  13       33.15       37.93      9.73 o 
   0   2  13       20.43       13.62      4.73 o 
   1   2  13      123.35      136.47      6.04 o 
   2   2  13       15.21       12.39      4.87 o 
   3   2  13       57.13       52.89      7.94 o 
   4   2  13        0.00        9.11      7.36 o 
   5   2  13       27.20       19.35     10.36 o 
   0   3  13      100.99       89.47      9.71 o 
   1   3  13      174.70      184.87      8.59 o 
   2   3  13       55.38       53.30      5.53 o 
   3   3  13      150.09      141.02     11.39 o 
   4   3  13      138.09      131.13     11.98 o 
   5   3  13        4.00        9.20     11.93 o 
   0   4  13      140.61      164.43     12.40 o 
   1   4  13       51.16       42.64      5.99 o 
   2   4  13      261.64      260.79     10.67 o 
   3   4  13      121.86      118.21     10.79 o 
   4   4  13      646.90      746.06     39.85 o 
   0   5  13      117.56      100.73     11.45 o 
   1   5  13      516.49      523.07     14.10 o 
   2   5  13      121.80      105.69      8.58 o 
   3   5  13       66.17       60.94      8.51 o 
   4   5  13      417.17      399.02     21.26 o 
   0   6  13      268.88      252.20     16.41 o 
   1   6  13      540.28      528.75     16.20 o 
   2   6  13        4.25        0.78      6.22 o 
   3   6  13      130.66      108.14     10.06 o 
   4   6  13       42.25       31.30      9.46 o 
   0   7  13     1108.94     1091.89     40.82 o 
   1   7  13       51.27       55.48      8.29 o 
   2   7  13      359.36      323.28     15.23 o 
   3   7  13       59.46       52.38      8.88 o 
   4   7  13        5.35       -2.97      8.17 o 
   0   8  13     1473.39     1433.98     44.86 o 
   1   8  13       72.73       60.05      7.98 o 
   2   8  13       61.77       48.36      9.77 o 
   3   8  13        9.74        6.26      8.64 o 
   4   8  13        8.44       10.48     15.79 o 
   0   9  13      555.83      555.55     27.62 o 
   1   9  13       76.79       59.68      9.16 o 
   2   9  13       19.33       -0.70      7.81 o 
   3   9  13       39.25       32.26      9.68 o 
   0  10  13       78.12       96.00     16.17 o 
   1  10  13      287.17      302.21     16.29 o 
   2  10  13        5.11        2.46     12.90 o 
   3  10  13        6.25        3.48      9.06 o 
   0  11  13        1.46       15.18     16.85 o 
   1  11  13      302.70      300.93     15.41 o 
   2  11  13        2.22       12.45      8.47 o 
   0  12  13       38.65       30.76     13.09 o 
   1  12  13      103.76      125.70     13.15 o 
   0   0  14      844.39      901.33     34.62 o 
   1   0  14      260.23      266.70     13.96 o 
   2   0  14       46.01       60.23      8.27 o 
   3   0  14      113.60      115.84     13.34 o 
   4   0  14       39.63       40.06     12.30 o 
   5   0  14       39.27       50.89     14.14 o 
   0   1  14        0.61        1.84      5.05 o 
   1   1  14      337.21      388.50     10.61 o 
   2   1  14      211.88      205.87     11.73 o 
   3   1  14      924.65      954.72     26.83 o 
   4   1  14      149.60      190.36     13.39 o 
   5   1  14       83.29       64.21     12.76 o 
   0   2  14        0.80       -3.29      6.63 o 
   1   2  14      355.13      381.16     10.61 o 
   2   2  14      591.12      566.16     15.07 o 
   3   2  14      660.82      702.99     20.57 o 
   4   2  14       41.80       29.29      9.02 o 
   0   3  14      852.41      859.15     23.95 o 
   1   3  14      260.65      265.58     10.35 o 
   2   3  14      421.24      424.53     14.43 o 
   3   3  14      439.59      426.15     19.50 o 
   4   3  14       34.09       29.55      9.28 o 
   0   4  14      817.47      786.67     27.10 o 
   1   4  14       60.74       62.45      6.50 o 
   2   4  14      352.54      368.58     13.83 o 
   3   4  14      146.12      131.68     15.87 o 
   4   4  14        6.73        1.99      8.56 o 
   0   5  14        5.42        8.79      8.79 o 
   1   5  14      285.49      282.26     11.86 o 
   2   5  14      293.40      274.64     19.42 o 
   3   5  14       33.58       29.16      8.31 o 
   4   5  14       54.42       61.18     10.07 o 
   0   6  14      431.82      481.05     22.79 o 
   1   6  14      301.04      283.42     12.23 o 
   2   6  14       15.84       27.03      7.59 o 
   3   6  14       46.59       48.54      8.63 o 
   4   6  14       87.24       70.45     10.91 o 
   0   7  14      460.66      543.44     28.83 o 
   1   7  14      209.62      243.69     16.00 o 
   2   7  14      164.23      140.98     11.16 o 
   3   7  14      105.85      106.10     11.55 o 
   4   7  14       31.99       15.29     13.90 o 
   0   8  14       28.60       33.67     11.14 o 
   1   8  14       15.37       19.70      6.78 o 
   2   8  14      287.53      248.53     14.49 o 
   3   8  14       51.88       39.19     10.19 o 
   0   9  14       74.63       86.47     16.65 o 
   1   9  14       92.44       83.40      9.88 o 
   2   9  14       49.69       52.18      9.82 o 
   3   9  14       14.38       25.57      9.36 o 
   0  10  14       88.16       73.96     13.96 o 
   1  10  14       45.02       41.53      8.95 o 
   2  10  14       49.54       41.72      9.72 o 
   3  10  14       92.06       86.14     12.79 o 
   0  11  14        2.87        0.56     14.26 o 
   1  11  14      194.94      209.73     13.45 o 
   2  11  14       29.60       29.09     10.32 o 
   0  12  14       89.29       81.27     15.41 o 
   1  12  14       54.83       42.81      9.82 o 
   1   0  15      561.91      606.81     20.90 o 
   2   0  15      698.39      691.64     24.22 o 
   3   0  15      182.54      186.49     15.92 o 
   4   0  15        8.63      -11.96     11.77 o 
   0   1  15        1.31        1.96      5.38 o 
   1   1  15       53.21       58.49      5.07 o 
   2   1  15      593.42      579.28     15.50 o 
   3   1  15       80.77       87.79      9.54 o 
   4   1  15       23.83       42.09      9.37 o 
   0   2  15       12.57       15.45      5.76 o 
   1   2  15       78.14       87.57      5.68 o 
   2   2  15      253.76      260.16     11.30 o 
   3   2  15      636.64      649.23     24.48 o 
   4   2  15       21.35       32.19      9.29 o 
   0   3  15      171.27      159.56     12.45 o 
   1   3  15      376.89      407.67     13.33 o 
   2   3  15      248.42      262.71     12.90 o 
   3   3  15       73.69       82.55     10.88 o 
   4   3  15       28.28       28.32      9.33 o 
   0   4  15       27.63       21.89     10.15 o 
   1   4  15      263.92      278.39     11.00 o 
   2   4  15       45.95       42.17      7.94 o 
   3   4  15       19.43        7.62      9.20 o 
   4   4  15       34.23       22.31     11.53 o 
   0   5  15       61.28       46.66     10.44 o 
   1   5  15      901.23      856.55     21.36 o 
   2   5  15      481.15      469.36     19.08 o 
   3   5  15       45.76       45.68      8.97 o 
   4   5  15       17.29        9.68      8.84 o 
   0   6  15       76.81       79.42     12.01 o 
   1   6  15       83.77       86.78      9.21 o 
   2   6  15      283.27      286.68     14.29 o 
   3   6  15       94.54      101.43     11.42 o 
   4   6  15       12.86       -0.20      8.38 o 
   0   7  15      181.02      173.70     16.89 o 
   1   7  15      107.42       99.03     10.56 o 
   2   7  15      266.33      265.23     14.33 o 
   3   7  15      121.63      120.85     12.52 o 
   0   8  15     1026.71     1018.97     39.26 o 
   1   8  15       59.31       63.40      9.08 o 
   2   8  15       57.59       46.27      9.28 o 
   3   8  15        2.68       14.26      8.63 o 
   0   9  15     1264.20     1258.52     46.50 o 
   1   9  15       28.98       30.04      8.33 o 
   2   9  15       19.35       -0.34      9.68 o 
   3   9  15       58.44       34.21     10.20 o 
   0  10  15        3.33        4.72     10.31 o 
   1  10  15      308.37      293.65     17.74 o 
   2  10  15      252.59      192.14     16.04 o 
   0  11  15      119.94      116.27     15.94 o 
   1  11  15        5.96       10.82      8.78 o 
   2  11  15       64.11       59.70     11.71 o 
   0  12  15        0.37       10.30     11.57 o 
   0   0  16      557.74      598.23     28.50 o 
   1   0  16      269.47      276.54     14.17 o 
   2   0  16     1754.41     1834.86     56.20 o 
   3   0  16       59.86       55.47     11.30 o 
   4   0  16       19.06       14.35     13.36 o 
   0   1  16        0.70       -0.09      5.48 o 
   1   1  16      296.72      292.25     10.42 o 
   2   1  16      217.99      260.10     10.61 o 
   3   1  16      128.23      122.71     12.16 o 
   4   1  16       54.09       33.54     12.33 o 
   0   2  16      233.10      257.35     12.59 o 
   1   2  16      300.91      324.39     10.90 o 
   2   2  16      342.79      347.60     13.36 o 
   3   2  16      214.27      193.17     13.91 o 
   4   2  16       15.96       19.33      9.33 o 
   0   3  16      159.96      165.75     13.29 o 
   1   3  16      333.71      330.57     12.26 o 
   2   3  16      750.68      747.62     21.71 o 
   3   3  16       91.02       65.37     11.59 o 
   4   3  16        1.02       -6.14      8.21 o 
   0   4  16       83.35       90.28     11.34 o 
   1   4  16      179.22      173.88     10.72 o 
   2   4  16      481.35      468.48     19.42 o 
   3   4  16        6.56        4.06      7.62 o 
   4   4  16       32.73       31.47      9.99 o 
   0   5  16      109.92      125.36     15.45 o 
   1   5  16      289.26      310.83     12.91 o 
   2   5  16       63.60       38.54      8.92 o 
   3   5  16       46.35       45.06      9.47 o 
   4   5  16       18.45        4.66      8.70 o 
   0   6  16       64.60       70.34     12.00 o 
   1   6  16     1579.77     1656.94     36.58 o 
   2   6  16       56.67       39.52      9.34 o 
   3   6  16       35.67       33.47     11.43 o 
   4   6  16        8.03        8.38     10.60 o 
   0   7  16      169.17      139.33     15.93 o 
   1   7  16      802.03      762.87     28.80 o 
   2   7  16       62.70       50.58      9.20 o 
   3   7  16        4.11       16.14     10.02 o 
   0   8  16       42.89       61.58     15.25 o 
   1   8  16       36.06       42.76      8.51 o 
   2   8  16       35.96       26.55      8.80 o 
   3   8  16      172.08      133.73     17.66 o 
   0   9  16       48.39       55.45     13.10 o 
   1   9  16      150.78      107.95     10.73 o 
   2   9  16       16.22       13.26      8.40 o 
   3   9  16       19.38       20.00     10.03 o 
   0  10  16      148.49      113.17     16.04 o 
   1  10  16        8.59       -4.17      7.80 o 
   2  10  16       63.83       42.62      9.88 o 
   0  11  16        7.35       23.32     12.97 o 
   1  11  16      102.70       89.14     12.28 o 
   1   0  17      104.39      119.23     10.90 o 
   2   0  17      226.04      251.42     15.22 o 
   3   0  17      216.43      234.76     19.13 o 
   4   0  17      101.76      138.54     27.12 o 
   0   1  17       92.96       96.56     10.23 o 
   1   1  17      140.38      124.18      6.76 o 
   2   1  17      866.95      907.79     22.71 o 
   3   1  17       61.16       68.12     10.82 o 
   4   1  17       12.30        3.84      8.66 o 
   0   2  17       44.99       39.72     10.73 o 
   1   2  17      103.63       91.75      7.55 o 
   2   2  17      786.34      797.91     22.48 o 
   3   2  17       75.19       79.07     10.31 o 
   4   2  17        3.57       10.80      9.71 o 
   0   3  17      112.17      123.39     12.55 o 
   1   3  17      954.30     1033.13     25.06 o 
   2   3  17      649.38      657.46     29.83 o 
   3   3  17       12.02       11.29      8.23 o 
   4   3  17       17.57       13.66      9.20 o 
   0   4  17       19.05       15.83      9.52 o 
   1   4  17      627.82      613.14     19.91 o 
   2   4  17      563.64      535.67     20.12 o 
   3   4  17       36.73       47.67      9.40 o 
   4   4  17        0.30        4.24      8.73 o 
   0   5  17      844.81      814.40     29.59 o 
   1   5  17      649.40      642.27     20.57 o 
   2   5  17        8.48       -0.22      7.55 o 
   3   5  17       19.99       17.11      9.90 o 
   4   5  17       34.47       51.93     10.23 o 
   0   6  17        0.05        9.54     12.40 o 
   1   6  17      142.02      151.97     11.17 o 
   2   6  17       50.80       49.86      9.86 o 
   3   6  17       68.80       64.86     12.03 o 
   0   7  17       34.34       32.28     11.15 o 
   1   7  17       25.55       26.84      8.05 o 
   2   7  17        6.43        7.56     10.25 o 
   3   7  17       35.12       44.16     11.16 o 
   0   8  17       64.05       62.89     14.11 o 
   1   8  17      116.63      113.58     11.90 o 
   2   8  17        1.82      -11.35      7.92 o 
   3   8  17        6.12        6.40     10.26 o 
   0   9  17      817.45      821.52     36.12 o 
   1   9  17       70.98       69.67      9.49 o 
   2   9  17        4.12       26.85      9.75 o 
   0  10  17       30.42       42.29     13.22 o 
   1  10  17       47.46       31.75      9.61 o 
   2  10  17       53.61       60.11     11.92 o 
   0  11  17       22.46        9.36     11.30 o 
   1  11  17       21.20       36.29     10.14 o 
   0   0  18      149.46      158.49     15.57 o 
   1   0  18        1.76       10.88      7.15 o 
   2   0  18        0.80      -10.86      7.24 o 
   3   0  18      106.22       97.00     16.94 o 
   4   0  18        2.13       22.55     21.54 o 
   0   1  18        4.48       17.87      7.06 o 
   1   1  18       18.75       18.74      5.58 o 
   2   1  18      524.84      549.25     18.14 o 
   3   1  18      544.57      588.37     21.19 o 
   4   1  18       11.88        8.48     10.09 o 
   0   2  18        0.00       -2.93      8.38 o 
   1   2  18       42.13       37.38      7.08 o 
   2   2  18      407.22      440.43     21.50 o 
   3   2  18       29.20       27.52      8.34 o 
   4   2  18        1.01       -5.73      8.70 o 
   0   3  18        0.23        2.61      8.73 o 
   1   3  18      172.23      172.71     10.76 o 
   2   3  18      524.90      545.02     20.28 o 
   3   3  18        6.17       10.69      8.15 o 
   4   3  18       64.76       74.71     11.34 o 
   0   4  18       51.81       40.97     10.68 o 
   1   4  18      466.97      480.26     16.75 o 
   2   4  18      315.36      320.26     19.04 o 
   3   4  18       41.60       43.36     10.92 o 
   4   4  18       19.71       14.25     14.11 o 
   0   5  18      205.65      180.10     14.94 o 
   1   5  18       33.42       35.01      8.02 o 
   2   5  18        4.85       -6.44      6.98 o 
   3   5  18       92.22       85.51     14.89 o 
   0   6  18      979.90      994.03     34.38 o 
   1   6  18       71.23       56.72      8.37 o 
   2   6  18       87.56       83.20     10.89 o 
   3   6  18       33.01       33.33     10.13 o 
   0   7  18      488.81      524.49     31.11 o 
   1   7  18      159.53      152.39     13.51 o 
   2   7  18      173.57      177.33     14.06 o 
   3   7  18       98.45       93.19     13.60 o 
   0   8  18       43.55       22.17     12.97 o 
   1   8  18      328.86      338.01     20.68 o 
   2   8  18       35.53       29.32      9.90 o 
   0   9  18      171.52      248.09     39.12 o 
   1   9  18        7.54       11.61      7.82 o 
   2   9  18       37.07       32.56     10.55 o 
   0  10  18      108.61      124.09     16.18 o 
   1  10  18        1.73        3.35      9.43 o 
   1   0  19       88.09      113.84     13.10 o 
   2   0  19      327.74      320.13     24.26 o 
   3   0  19      249.39      277.30     36.78 o 
   4   0  19       57.88       70.61     24.82 o 
   0   1  19        1.12        0.46      8.46 o 
   1   1  19       50.43       55.25      6.78 o 
   2   1  19       42.01       38.05      9.07 o 
   3   1  19      877.80     1014.97     32.96 o 
   4   1  19       54.27       71.50     15.17 o 
   0   2  19        5.69       17.38      9.22 o 
   1   2  19      410.20      430.46     21.61 o 
   2   2  19       61.57       75.17      8.74 o 
   3   2  19       28.53       36.10      8.83 o 
   4   2  19       11.47       13.59     10.89 o 
   0   3  19        2.64       13.68      9.51 o 
   1   3  19       13.22        6.44      6.66 o 
   2   3  19      187.35      182.26     12.85 o 
   3   3  19       38.37       34.69      9.66 o 
   0   4  19        2.89        5.66      9.21 o 
   1   4  19      392.91      397.23     15.48 o 
   2   4  19       47.39       45.46     11.18 o 
   3   4  19       61.64       70.90     12.05 o 
   0   5  19      144.30      185.12     15.45 o 
   1   5  19       33.61       26.79      8.52 o 
   2   5  19      142.12      113.27     13.12 o 
   3   5  19      164.78      185.25     15.32 o 
   0   6  19      330.84      322.26     27.38 o 
   1   6  19       89.40      100.45     12.03 o 
   2   6  19       74.69       51.20     10.11 o 
   3   6  19       13.91       31.71     11.54 o 
   0   7  19        0.99       -0.40     10.39 o 
   1   7  19       12.85       19.75      8.97 o 
   2   7  19       25.58       17.21      9.41 o 
   3   7  19       12.40        9.91     10.43 o 
   0   8  19      140.62      158.69     17.99 o 
   1   8  19       21.54       21.67      8.62 o 
   2   8  19       82.34       78.33     12.07 o 
   0   9  19        7.02       -1.43     11.42 o 
   1   9  19       12.77       20.93      8.63 o 
   2   9  19       28.90       19.80      9.90 o 
   0  10  19      127.84      159.46     17.52 o 
   1  10  19      102.65      126.03     13.81 o 
   0   0  20        0.69       -2.36     11.23 o 
   1   0  20        7.26       30.36      9.77 o 
   2   0  20       77.11       52.66     14.24 o 
   3   0  20      136.89      144.16     19.99 o 
   0   1  20       17.55       33.47     11.41 o 
   1   1  20       77.22       56.83      7.84 o 
   2   1  20       82.66       93.28     12.89 o 
   3   1  20      147.79      158.48     16.73 o 
   0   2  20      388.20      421.03     21.05 o 
   1   2  20      150.19      131.63      9.90 o 
   2   2  20        1.61       -2.55      7.43 o 
   3   2  20      131.50      125.73     12.29 o 
   0   3  20        7.70        3.47      9.21 o 
   1   3  20       94.10       94.28     13.06 o 
   2   3  20       88.71      109.66     11.26 o 
   3   3  20      151.20      183.63     23.93 o 
   0   4  20        3.88       -9.34      8.90 o 
   1   4  20      201.34      180.51     14.15 o 
   2   4  20        8.39       16.41      9.86 o 
   3   4  20       52.21       48.78     11.34 o 
   0   5  20      109.98      112.09     15.25 o 
   1   5  20      152.58      154.66     13.01 o 
   2   5  20       34.25       34.43      9.43 o 
   3   5  20       25.26       31.82     11.30 o 
   0   6  20      446.82      538.05     26.27 o 
   1   6  20       33.90       28.60      8.12 o 
   2   6  20       61.43       39.15     10.28 o 
   3   6  20        7.08        4.84      9.94 o 
   0   7  20       59.32       68.69     13.54 o 
   1   7  20        4.93        7.58      7.60 o 
   2   7  20       69.30       70.47     12.13 o 
   0   8  20      328.58      313.66     23.89 o 
   1   8  20      118.02       99.84     10.39 o 
   2   8  20        8.44       15.00     12.91 o 
   0   9  20        6.75       -9.37     13.30 o 
   1   9  20      152.08      171.10     13.91 o 
   1   0  21       35.88       28.13     10.41 o 
   2   0  21      142.64      133.96     18.25 o 
   3   0  21      131.43      144.48     19.86 o 
   0   1  21      184.70      174.66     18.67 o 
   1   1  21       88.92       71.37     10.57 o 
   2   1  21        5.16       -8.83      9.92 o 
   3   1  21       41.68       60.48     13.57 o 
   0   2  21       20.23        2.73      9.13 o 
   1   2  21       60.75       68.11      8.88 o 
   2   2  21        4.14       -3.90      8.61 o 
   3   2  21       83.20       73.41     14.41 o 
   0   3  21      104.02       71.87     13.94 o 
   1   3  21      113.70      100.00      9.88 o 
   2   3  21        3.94       -4.74      8.08 o 
   3   3  21        8.02       12.87     10.23 o 
   0   4  21       56.53       53.68     16.82 o 
   1   4  21      264.49      259.42     14.69 o 
   2   4  21       17.91       10.46      8.86 o 
   3   4  21       16.70       26.07     10.87 o 
   0   5  21      349.37      365.02     21.31 o 
   1   5  21      153.39      146.79     11.80 o 
   2   5  21       16.91       18.52      8.87 o 
   3   5  21       33.79       30.07     13.38 o 
   0   6  21      685.77      733.38     32.91 o 
   1   6  21       16.64       10.77      8.44 o 
   2   6  21       75.73       66.13     11.40 o 
   0   7  21      245.95      279.08     22.29 o 
   1   7  21       24.27       15.81     11.64 o 
   2   7  21        0.11      -11.53      9.53 o 
   0   8  21      122.97      105.58     25.32 o 
   1   8  21        5.70        2.53     12.84 o 
   0   9  21       53.43       74.98     15.95 o 
   0   0  22      316.72      282.85     54.55 o 
   1   0  22        3.96       -3.27     14.00 o 
   2   0  22        2.89      -15.55     11.89 o 
   3   0  22       75.97       97.96     18.89 o 
   0   1  22      399.80      405.53     24.99 o 
   1   1  22       31.05       20.85      8.69 o 
   2   1  22       29.33       31.29     14.08 o 
   3   1  22       10.02       16.17     12.72 o 
   0   2  22      157.70      151.98     15.58 o 
   1   2  22      114.79      117.89      9.84 o 
   2   2  22       25.80       48.12     12.75 o 
   3   2  22       31.01       35.91     13.06 o 
   0   3  22        6.91       12.84     10.28 o 
   1   3  22       86.16       80.56      9.32 o 
   2   3  22       36.20       43.39     11.44 o 
   3   3  22        3.56       17.11     12.83 o 
   0   4  22       82.59       91.51     16.94 o 
   1   4  22        9.39       16.31     10.74 o 
   2   4  22       45.87       44.05      9.57 o 
   0   5  22        0.01      -11.78     10.96 o 
   1   5  22        9.87        6.39      8.05 o 
   2   5  22       17.26        3.26      8.89 o 
   0   6  22       25.98       21.32     12.40 o 
   1   6  22       15.45        8.05      9.00 o 
   2   6  22        1.02        2.86      9.03 o 
   0   7  22        3.09        6.70     12.79 o 
   1   7  22       51.30       51.42     11.10 o 
   0   8  22       21.29       27.87     15.52 o 
   1   0  23       76.38       70.93     17.21 o 
   2   0  23       18.59       35.38     22.13 o 
   3   0  23       53.57       64.13     26.46 o 
   0   1  23        8.63        4.37     14.71 o 
   1   1  23       28.00       31.93     11.42 o 
   2   1  23       36.37       42.25     12.34 o 
   3   1  23        1.99       12.61     12.30 o 
   0   2  23        2.34       20.84     15.06 o 
   1   2  23       71.47       55.80     14.11 o 
   2   2  23        4.51        3.61     11.05 o 
   0   3  23      200.81      188.64     17.85 o 
   1   3  23       43.20       32.92      8.01 o 
   2   3  23        7.07       -9.38     10.81 o 
   0   4  23        4.44        7.88     11.67 o 
   1   4  23       25.48       25.89      8.18 o 
   2   4  23       19.37       25.54     11.42 o 
   0   5  23       43.57       44.91     13.61 o 
   1   5  23       24.46       41.51      9.33 o 
   2   5  23       18.32       21.73      9.79 o 
   0   6  23       51.22       59.43     14.48 o 
   1   6  23        7.87        5.71      9.03 o 
   0   7  23      194.23      206.28     20.65 o 
   1   7  23      109.07      121.46     13.16 o 
   0   0  24       67.61       81.21     30.75 o 
   1   0  24       59.01       39.14     23.00 o 
   2   0  24        4.91        6.64     20.94 o 
   0   1  24       14.08       59.02     23.91 o 
   1   1  24       91.39       94.43     13.31 o 
   2   1  24       11.07       42.93     19.93 o 
   0   2  24       38.43       49.70     33.86 o 
   1   2  24       25.40       31.93     11.03 o 
   2   2  24       25.28       33.56     12.83 o 
   0   3  24        4.74        0.86     14.28 o 
   1   3  24        9.45       18.92      8.73 o 
   2   3  24       27.06       41.21     13.30 o 
   0   4  24        5.11       10.35     11.74 o 
   1   4  24       23.29       33.15      8.69 o 
   2   4  24       27.86       44.38     22.54 o 
   0   5  24       38.77       33.74     13.61 o 
   1   5  24       27.38       37.96     10.00 o 
   0   6  24       30.12       19.30     13.42 o 
   1   6  24       29.55       35.70     10.66 o 
   1   0  25        9.75       38.38     17.65 o 
   2   0  25      113.08      118.30     27.50 o 
   0   1  25       75.19       83.89     22.73 o 
   1   1  25       19.34        8.11     11.53 o 
   2   1  25       58.97       76.38     18.54 o 
   0   2  25       17.31       37.53     20.28 o 
   1   2  25       30.12       42.86     14.57 o 
   0   3  25       34.74       31.33     20.38 o 
   1   3  25        6.21       10.74     10.32 o 
   0   4  25       85.14      126.12     19.47 o 
   1   4  25        0.44        9.52     10.76 o 
   0   5  25       77.72       99.58     19.02 o 
   0   0  26       27.45       -4.43     24.86 o 
   1   0  26       14.18        8.96     16.30 o 
   0   1  26        8.03       11.58     19.37 o 
   1   1  26        1.62       -7.43     11.17 o 
   0   2  26        1.08       14.18     19.64 o 
   1   2  26      102.71      138.89     17.43 o 
   0   3  26       11.93       31.33     20.98 o 
                                                 
